# Supplementary material for: Clostridioides difficile-mucus interactions encompass shifts in gene expression, metabolism, and biofilm formation
Source: mSphere. 2024 Jun 5;9(6):e00081-24. doi: 10.1128/msphere.00081-24 (PMC11332178; doi:10.1128/msphere.00081-24)
Supplement: File S2 — RNA-Seq. [file msphere.00081-24-s0002.xlsx]

## Sheet: Info
Sheet	Description
1	Relative expression for all annotated genes in C. difficile R20291 (FN545816), for Mucus vs. No Mucus
2	Genes determined to be differentially expressed with fold change > 2
3	Upregulated genes and/or operons of interest for mutagenesis
4	Genes contributing to reductive Stickland metabolism (proline and glycine reductase gene clusters)
5	Genes attributed to be part of the Wood-Ljundahl pathway (WLP) or related glycine cleavage system (GCS)/reductive glycine pathway.
6	Genes with role in transcriptional regulation (transcriptional regulators, sigma factors, antiterminators)
7	Genes encoding two-component systems (TCS)
8	Genes encoding biofilm components or potentially contributing to attachment/biofilm.
9	Relative expression for genes in the Carbohydrate-Active Enzymes Database (CAZy)
Abbreviations/Definitions:
baseMean	Average normalized count values across all samples,determined by DESeq2
lfcSE	Standard error of the Log2 fold change estimate, determined by DESeq2
padj	Benjamini-Hochberg adjusted p-value, determined by DESeq2
TPM	Transcripts Per Million (provided for each replicate sequenced)
CE	Carbohydrate Esterase (CAZy enzyme family; Sheet 9)
GH	Glycosyl Hydrolase (CAZy enzyme family; Sheet 9)
GT	Glycosyl Transferase (CAZy enzyme family; Sheet 9)
CBM	Carbohydrate Binding Module (CAZy enzyme family; Sheet 9)
Color Coding:
	Significantly upregulated in mucus with fold change > 4 (Log2 FC > 2)
	Significantly upregulated in mucus with fold change > 2 (Log2 FC > 1)
	Significantly upregulated in mucus with p < 0.05 (fold change < 2)
	Not differentially expressed
	Significantly downregulated in mucus with p < 0.05 (fold change < 2)
	Signficantly downregulated in mucus with fold change > 2 (Log2 FC < -1)
	Signfiicantly downregulated in mucus with fold change > 4 (Log2 FC < -2)

## Sheet: 1. All Genes
Locus Tag	Name	product	baseMean	log2FoldChange	lfcSE	padj	No Mucus TPM A	No Mucus TPM B	No Mucus TPM C	Mucus TPM A	Mucus TPM B	Mucus TPM C
16S rRNA	16S ribosomal RNA	16S ribosomal RNA	386940	-0.402165	0.235655	0.0795145	6241.39	5597.62	5285.64	6540.27	5125.96	5059.51
16S rRNA-2	16S ribosomal RNA	16S ribosomal RNA	290549	-0.444956	0.264169	0.0762923	4390.23	3952.71	3649.59	4547.26	3388.53	3259.08
16S rRNA-3	16S ribosomal RNA	16S ribosomal RNA	295083	-0.468724	0.267904	0.0644156	5031.49	4463.14	4104.93	5227.04	4023.36	3895.94
16S rRNA-4	16S ribosomal RNA	16S ribosomal RNA	306631	-0.46145	0.257343	0.0953209	4966.19	4384.88	4027.04	4955.66	3732.69	3575.91
16S rRNA-5	16S ribosomal RNA	16S ribosomal RNA	376247	-0.380671	0.234575	0.0964492	6005.17	5434.05	5155.31	6468.47	5025.66	4970.64
16S rRNA-6	16S ribosomal RNA	16S ribosomal RNA	297460	-0.482674	0.270511	0.0585746	5071.1	4461.14	4070.69	4982.47	3744.06	3605.6
16S rRNA-7	16S ribosomal RNA	16S ribosomal RNA	378201	-0.397066	0.235348	0.0832004	6110.65	5495	5177.62	6437.02	5033.47	4984.83
16S rRNA-8	16S ribosomal RNA	16S ribosomal RNA	325267	-0.476534	0.270801	0.0621491	5526.8	4859.99	4453.86	5468.95	4100.72	3940.53
16S rRNA-9	16S ribosomal RNA	16S ribosomal RNA	316829	-0.524153	0.273294	0.0691279	5320.61	4727.27	4348.62	5381.6	4009.65	3854.44
23S rRNA	23S ribosomal RNA	23S ribosomal RNA	774614	-0.370906	0.309599	0.20229	7614.15	5753.74	5456.49	7554.11	5393.37	5490
23S rRNA-10	23S ribosomal RNA	23S ribosomal RNA	621311	-0.481665	0.317201	0.0936934	6395.98	4887.54	4406.96	5663.01	4158.46	4135.85
23S rRNA-2	23S ribosomal RNA	23S ribosomal RNA	759512	-0.342201	0.304894	0.223231	7380.76	5596.67	5367.13	7499.1	5327.57	5409.77
23S rRNA-3	23S ribosomal RNA	23S ribosomal RNA	630926	-0.37036	0.306523	0.189105	7106.02	5202.72	4920.59	6709.68	4951.95	5132.36
23S rRNA-4	23S ribosomal RNA	23S ribosomal RNA	663289	-0.431986	0.308335	0.125904	7566.95	5768.05	5415.9	7072.09	5130.75	5175.21
23S rRNA-5	23S ribosomal RNA	23S ribosomal RNA	783919	-0.368596	0.309187	0.193658	7752.9	5829.32	5511.22	7596.03	5443.29	5526.14
23S rRNA-6	23S ribosomal RNA	23S ribosomal RNA	764992	-0.380999	0.309478	0.188069	7517.5	5704.55	5432.88	7432.92	5292.22	5371.04
23S rRNA-7	23S ribosomal RNA	23S ribosomal RNA	775589	-0.374056	0.311005	0.200063	7631.29	5771.08	5455.24	7556.63	5385.14	5473.53
23S rRNA-8	23S ribosomal RNA	23S ribosomal RNA	852257	-0.339749	0.306382	0.228046	8435.59	6155.34	5942.97	8270.95	6012.36	6199.82
23S rRNA-9	23S ribosomal RNA	23S ribosomal RNA	927593	-0.347357	0.300488	0.211928	8891.49	6971.16	6561.72	9170.21	6500.76	6559.85
5S rRNA	5S ribosomal RNA	5S ribosomal RNA	20.9833	-2.80829	1.28118	0.00159848	5.83	13.47	1.31	1.16	0.85	0.28
5S rRNA-2	5S ribosomal RNA	5S ribosomal RNA	160.66	1.40114	0.22935	4.0328e-10	12.61	23.59	10.17	60.09	55.35	54.05
5S rRNA-3	5S ribosomal RNA	5S ribosomal RNA	17.9378	-1.00322	1.97013	0.0213661	3.63	12.78	0.63	1.8	0.75	0.39
5S rRNA-4	5S ribosomal RNA	5S ribosomal RNA	32.4199	-0.192757	0.507524	0.533785	4.67	14.6	1.86	8.31	5.45	4.51
5S rRNA-5	5S ribosomal RNA	5S ribosomal RNA	19.0459	-0.843549	1.50369	0.0266969	3.44	13.88	0.72	2.03	0.69	0.63
5S rRNA-6	5S ribosomal RNA	5S ribosomal RNA	26.9083	0.409061	0.333642	0.173792	2.69	5.82	3.39	7.2	7.84	8.07
5S rRNA-7	5S ribosomal RNA	5S ribosomal RNA	27.0355	-1.76199	2.67311	0.0111816	5.77	20.22	0.66	1.99	0.76	0.62
5S rRNA-8	5S ribosomal RNA	5S ribosomal RNA	35.1346	-1.49127	2.37777	0.0142875	8.5	23.88	1.05	3.06	1.19	0.86
CDR20291_0001	putative small-molecule-binding protein CDS	putative small-molecule-binding protein	2087.8	-1.09128	0.0780497	5.47029e-44	102.4	129.55	119.62	65.66	77.69	77.61
CDR20291_0002	putative mechanosensitive ion channel protein CDS	putative mechanosensitive ion channel protein	2065.68	-0.962623	0.0909718	6.12819e-26	57.58	70.79	67.05	36.02	49.66	48.87
CDR20291_0003	serS1 CDS	seryl-tRNA synthetase	18155.7	-1.01291	0.0799841	2.21477e-36	395.96	392.53	409.32	249.66	284.63	263.11
CDR20291_0004	putative cytosine/adenosine deaminase CDS	putative cytosine/adenosine deaminase	12767.3	1.16608	0.0715427	4.08444e-59	329.94	379.67	372.63	1071.65	1092.93	1111.14
CDR20291_0005	dnaH CDS	DNA polymerase III subunit gamma/tau	23445.9	1.31932	0.0583112	2.20884e-112	155.45	176.39	182.58	522.8	598.1	612.47
CDR20291_0006	conserved hypothetical protein CDS	conserved hypothetical protein	2989.17	0.844601	0.0969455	4.44281e-18	123.79	121.49	134.78	319.84	297.93	306.52
CDR20291_0007	recD CDS	recombination protein	18575.7	0.407261	0.0716322	2.4662e-08	520.85	557.9	590.71	977.15	989.8	1018.58
CDR20291_0008	putative glycosyl transferase CDS	putative glycosyl transferase	5748.27	-0.769359	0.0913425	4.86535e-17	111.48	136.52	131.62	78.28	111.32	109.12
CDR20291_0009	conserved hypothetical protein CDS	conserved hypothetical protein	428.8	1.21311	0.113273	1.11419e-26	11.72	14	13.21	39.87	41.92	40.91
CDR20291_0010	pyc CDS	pyruvate carboxylase	141626	-0.928846	0.0679572	4.78465e-42	1047.74	1096.05	1265.38	741.47	840.57	817.5
CDR20291_0011	putative translation elongation factor CDS	putative translation elongation factor	2003.76	0.369618	0.0986569	0.000249893	18.26	18.14	20.3	26.29	36.77	36.96
CDR20291_0012	ctsR CDS	transcriptional regulator	2649.63	-0.45781	0.0766537	4.12392e-09	123.73	149.13	142.93	119.82	135.63	150.87
CDR20291_0013	putative DNA repair protein CDS	putative DNA repair protein	5908.61	-0.257901	0.0850886	0.00345526	253.26	297.37	267.09	256.65	322.75	343.11
CDR20291_0014	putative ATP:guanido phosphotransferase CDS	putative ATP:guanido phosphotransferase	15314.4	-0.435366	0.0839884	3.49689e-07	341.34	382.1	355.67	298.72	373.11	404.12
CDR20291_0015	clpC CDS	ATP-dependent Clp protease	51807.2	-0.582938	0.0881533	6.1583e-11	578.21	608.52	544.86	465.49	526.9	564.94
CDR20291_0016	radA CDS	DNA repair protein	6363.75	-0.632018	0.0778678	9.47064e-16	109.35	129.46	115.46	96.95	105.86	103.52
CDR20291_0017	putative DNA-binding protein CDS	putative DNA-binding protein	1586.24	0.0276692	0.0859899	0.774233	28.48	31.27	32.41	42.36	40.84	43
CDR20291_0018	putative membrane protein CDS	putative membrane protein	15667.7	-2.08931	0.0743704	2.42408e-172	450.76	506.88	498.62	151.46	156.16	151.59
CDR20291_0019	putative membrane protein CDS	putative membrane protein	6691.85	-1.75997	0.0769836	6.6061e-115	86.11	102.77	110.67	38.96	40.48	38.48
CDR20291_0020	AraC-family transcriptional regulator CDS	AraC-family transcriptional regulator	183.375	0.26806	0.163896	0.112943	3.29	4.35	4.73	4.87	7.82	7.68
CDR20291_0021	putative beta-glucosidase CDS	putative beta-glucosidase	32.8377	-0.153564	0.277074	0.571131	0.6	0.6	0.7	0.73	0.74	0.76
CDR20291_0022	putative beta-xylosidase CDS	putative beta-xylosidase	77.1179	0.225994	0.206108	0.281422	0.95	0.83	0.91	1.19	1.6	1.54
CDR20291_0023	putative xylose transporter CDS	putative xylose transporter	138.616	-0.126207	0.162005	0.45935	1.93	2.55	2.19	2.22	3.07	2.88
CDR20291_0024	transcriptional regulator CDS	transcriptional regulator	377.558	0.946917	0.123593	1.89183e-14	5.6	5.38	5.82	13.85	13.99	16.47
CDR20291_0025	acoA CDS	acetoin:2,6-dichlorophenolindophenol oxidoreductase alpha subunit	779.512	0.501365	0.116499	2.11198e-05	14.93	12.06	14.31	24.34	27.26	28.58
CDR20291_0026	acoB CDS	acetoin:2,6-dichlorophenolindophenol oxidoreductase beta subunit	1321.3	0.653322	0.0935601	4.52314e-12	21.65	19.93	23.33	41.15	48.04	50.01
CDR20291_0027	acoC CDS	E2 component of acetoin dehydrogenase enzyme system (dihydrolipoamide acetyltransferase)	1171.16	0.676401	0.0805136	8.72435e-17	16.47	18.05	19.46	35.17	39.69	42.01
CDR20291_0028	acoL CDS	E3 component of acetoin dehydrogenase enzyme system (dihydrolipoyl dehydrogenase)	1405.69	0.68773	0.0911831	7.66921e-14	12.51	11.84	14.56	25.13	29.74	30.35
CDR20291_0029	putative transcription antiterminator CDS	putative transcription antiterminator	230.42	-0.0597218	0.137347	0.690433	1.28	1.78	2.03	1.92	2.34	2.28
CDR20291_0030	PTS system, IIa component CDS	PTS system, IIa component	18.8024	-0.297889	0.356749	0.34069	0.96	0.98	1.08	0.95	0.86	1.32
CDR20291_0031	PTS system, IIb component CDS	PTS system, IIb component	25.4635	0.26589	0.316436	0.366994	1.47	1.34	1.84	2.2	2.74	3.14
CDR20291_0032	PTS system, IIc component CDS	PTS system, IIc component	84.9116	0.578679	0.203233	0.0037533	0.95	1.08	1.05	1.84	2.43	2.14
CDR20291_0033	putative membrane protein CDS	putative membrane protein	7.23589	-0.445081	0.554891	0.212625	0.09	0.7	0.53	0.3	0.37	0.22
CDR20291_0034	putative sugar-phosphate aldolase CDS	putative sugar-phosphate aldolase	37.1624	0.43825	0.303324	0.118819	1.06	1.2	0.66	1.42	2.16	2.16
CDR20291_0035	putative lipoate-protein ligase CDS	putative lipoate-protein ligase	431.816	-0.48599	0.112467	2.00113e-05	10.63	11.28	12.21	8.94	12.42	11.21
CDR20291_0036	ispD CDS	2-C-methyl-D-erythritol 4-phosphate cytidylyltransferase	1069.66	-0.46766	0.0791004	5.7823e-09	31.25	36.61	37.63	30.62	36.17	35.35
CDR20291_0037	ispF CDS	2-C-methyl-D-erythritol 2,4-cyclodiphosphate synthase	1316.32	-0.631971	0.0830549	5.00015e-14	62.79	70.29	76.46	51.7	66.95	62.58
CDR20291_0038	proS CDS	prolyl-tRNA synthetase	18598.3	-0.0113665	0.0603123	0.86455	210.47	236.22	237.3	275.89	321.5	317.44
CDR20291_0039	putative dual-specificity prolyl/cysteinyl-tRNA synthetase CDS	putative dual-specificity prolyl/cysteinyl-tRNA synthetase	28235.9	-0.317576	0.0774406	6.33937e-05	419.19	419.3	444.68	448.27	468.17	466.39
CDR20291_0040	gltX CDS	glutamyl-tRNA synthetase	10943.6	-0.72811	0.0771403	7.67294e-21	177.46	183.65	219.63	150.38	160.6	157.5
CDR20291_0041	cysS CDS	cysteinyl-tRNA synthetase	52936.1	-1.174	0.0678351	1.94649e-66	1020.01	1162.68	1102.89	577.92	681.81	699.39
CDR20291_0042	conserved hypothetical protein CDS	conserved hypothetical protein	27716.6	-1.15664	0.070736	1.87312e-59	1911.69	2152.79	2007.47	1107.99	1292.56	1262.68
CDR20291_0043	thymidylate synthase CDS	thymidylate synthase	14104.9	-1.10691	0.0627756	7.83356e-69	441.29	517.95	500.39	279.38	311.78	318.35
CDR20291_0044	dihydrofolate reductase region CDS	dihydrofolate reductase region	1516.83	-0.925898	0.113733	4.448e-16	82.15	78.64	92.04	63.53	59.16	53.79
CDR20291_0045	putative uncharacterized protein CDS	putative uncharacterized protein	18560.1	-1.14269	0.0579708	1.24387e-85	351.29	400.22	417.3	218.64	246.4	245.23
CDR20291_0046	thiamine biosynthesis protein thic CDS	thiamine biosynthesis protein thic	12881.2	-1.14969	0.0611944	5.66707e-78	451.69	510.04	529.35	281.85	314.23	305.14
CDR20291_0047	putative thymidylate synthase CDS	putative thymidylate synthase	863.408	-1.22454	0.110023	1.08396e-28	82.69	79.37	88.69	49.94	47.21	45.83
CDR20291_0048	putative tRNA/rRNA methyltransferase CDS	putative tRNA/rRNA methyltransferase	18201.5	-1.22515	0.0701343	3.92129e-67	666.85	730.82	746.67	396.58	432.84	404.79
CDR20291_0049	conserved hypothetical protein CDS	conserved hypothetical protein	9595.86	-1.16286	0.0686057	8.80432e-64	486.6	528.51	566.61	305.58	322.13	318.19
CDR20291_0050	sigH CDS	RNA polymerase sigma-H factor	14260.6	-1.25885	0.0659716	1.74427e-80	580.13	639.65	691.36	342.82	366.24	360.01
CDR20291_0051	elongation factor TU CDS	elongation factor TU	194221	-0.780991	0.0683528	8.05934e-30	3884.02	4376.76	4708.16	3294.08	3342.15	3445.33
CDR20291_0052	rpmG CDS	50S ribosomal protein L33	11816.6	-1.1318	0.0689644	7.18936e-60	2035.53	2480.79	2298.51	1242.17	1452.54	1480.85
CDR20291_0053	secE CDS	preprotein translocase SecE subunit	19626.5	-1.13614	0.0638801	4.93468e-70	2321.27	2723.68	2604.73	1445.32	1619.82	1604.89
CDR20291_0054	nusG CDS	transcription antitermination protein	26146.2	-1.09775	0.0753824	1.73879e-47	1299.08	1408.46	1419	854.66	857.41	869.14
CDR20291_0055	rplK CDS	50S ribosomal protein L11	50847	-1.19279	0.0610338	2.29768e-84	3172.24	3682.05	3600.92	1881.41	2159.56	2096.84
CDR20291_0056	rplA CDS	50S ribosomal protein L1	76517.5	-1.06135	0.0572515	5.92249e-76	2762.13	3214.8	3355.12	1853.11	2057.02	2082.47
CDR20291_0057	rplJ CDS	50S ribosomal protein L10	42737	-0.37166	0.0621454	4.30732e-09	1844.62	2026.99	2113.55	1965.52	2126.76	2113.93
CDR20291_0058	rplL CDS	50S ribosomal protein L7/L12	24946.8	-0.406869	0.0605263	3.87188e-11	1511.97	1660.11	1717.5	1523.44	1686.28	1746.61
CDR20291_0059	NADP-dependent 7-alpha-hydroxysteroid dehydrogenase CDS	NADP-dependent 7-alpha-hydroxysteroid dehydrogenase	15099.9	-0.959619	0.0906495	5.93669e-26	517.17	578.93	490.25	321.11	388.68	388.15
CDR20291_0060	rpoB CDS	DNA-directed RNA polymerase beta chain	61874.4	0.407779	0.0690689	6.66222e-09	262.24	305.3	333.04	522.25	534.4	549.39
CDR20291_0061	rpoC CDS	DNA-directed RNA polymerase beta' chain	135632	0.188365	0.0628832	0.00404142	682.45	767.67	838.87	1114.31	1180.48	1212.5
CDR20291_0062	rpsL CDS	30S ribosomal protein S12	56382.7	-0.664953	0.0664124	3.38775e-23	3184.72	3536.23	3489.27	2740.47	2894.45	3003.56
CDR20291_0063	rpsG CDS	30S ribosomal protein S7	27844.5	-0.542957	0.112351	1.70779e-06	1497.81	1392.72	1513.51	1467.68	1257.74	1294.13
CDR20291_0064	fusA CDS	translation elongation factor G	354142	-0.564668	0.0628417	4.58387e-19	3914.83	4299.81	4676.82	3677.25	3896.7	4082.87
CDR20291_0065	elongation factor TU CDS	elongation factor TU	224161	-0.745498	0.0672915	4.03718e-28	4434.08	5009.79	5390.97	3846.34	3928.72	4043.41
CDR20291_0066	rpsJ CDS	30S ribosomal protein S10	89780.8	-0.641195	0.0623795	2.43137e-24	6605.18	7931.62	7559.57	5810.66	6536.09	6658.04
CDR20291_0067	rplC CDS	50S ribosomal protein L3	86148.6	-0.757045	0.0866495	4.1002e-18	3478.13	3597.33	3745.66	2925.51	2744.44	2878.62
CDR20291_0068	rplD CDS	50S ribosomal protein L4	104008	-0.964622	0.065826	5.26351e-48	4095.45	4558.39	4620.99	2914.83	3018.34	3183.66
CDR20291_0069	rplW CDS	50S ribosomal protein L23	57466.8	-0.943229	0.0701966	1.07537e-40	5108.08	5819.84	5469.16	3630.64	3870.6	3932
CDR20291_0070	rplB CDS	50S ribosomal protein L2	137014	-0.893766	0.077179	7.40859e-31	4197.35	4617.71	4691.87	3245.36	3137.03	3301.57
CDR20291_0071	rpsS CDS	30S ribosomal protein S19	60835.1	-0.992875	0.0683672	2.93834e-47	5622.03	6075.68	6371.81	3871.01	3977.99	4319.48
CDR20291_0072	rplV CDS	50S ribosomal protein L22	68982	-0.9712	0.0845448	2.92481e-30	5329.03	5933.92	5853.65	3980.43	3697.38	3963.67
CDR20291_0073	rpsC CDS	30S ribosomal protein S3	78518.5	-0.973436	0.0933179	2.61513e-25	2590.58	2539.94	2890.89	1870.87	1706.31	1867.73
CDR20291_0074	rplP CDS	50S ribosomal protein L16	86561.5	-0.940175	0.0707898	8.93772e-40	5068.14	5671.36	5853.43	3772.69	3743.15	4048.79
CDR20291_0075	rpmC CDS	50S ribosomal protein L29	52090	-0.952096	0.0638297	1.10469e-49	6234.46	7412.32	7590.49	4644.26	4856.57	5185.55
CDR20291_0076	rpsQ CDS	30S ribosomal protein S17	71213.2	-0.922155	0.0646452	2.29603e-45	6787.38	8032.87	8228.01	5118.57	5350.72	5833.98
CDR20291_0077	rplN CDS	50S ribosomal protein L14	76304.1	-0.884251	0.0718028	1.9303e-34	5159.79	5634.14	6110.12	3945.57	3935.74	4362.9
CDR20291_0078	rplX CDS	50S ribosomal protein L24	52806.7	-0.919526	0.0786272	2.71397e-31	4300.72	4639.72	5157.14	3329.89	3203.9	3399.55
CDR20291_0079	rplE CDS	50S ribosomal protein L5	71956.9	-0.984941	0.0812841	1.89934e-33	3326.54	3826.31	3951.53	2535.7	2354.02	2584.29
CDR20291_0080	rpsN CDS	30S ribosomal protein S14	25783.7	-0.863516	0.0758541	9.94067e-30	3522.1	3681.52	4062.08	2658.74	2652.42	2970.59
CDR20291_0081	rpsH CDS	30S ribosomal protein S8	46827.6	-0.934469	0.0735682	1.12945e-36	3001.94	3162.2	3545.59	2122.88	2194.31	2479.86
CDR20291_0082	rplF CDS	50S ribosomal protein L6	79816.3	-0.968341	0.0951793	5.09906e-24	3862.19	4030.61	4350.05	2953.92	2607.82	2772.97
CDR20291_0083	rplR CDS	50S ribosomal protein L18	54698.8	-1.03567	0.0704672	2.33577e-48	3787.82	4363.09	4404.5	2641.49	2635.89	2914.25
CDR20291_0084	rpsE CDS	30S ribosomal protein S5	47931.8	-0.851186	0.116953	6.73943e-13	2600.22	2376.18	2597.73	2062.6	1715.39	1836.22
CDR20291_0085	rpmD CDS	50S ribosomal protein L30	26112.5	-0.871607	0.091141	1.95746e-21	3549.96	3725.91	4165.46	2896.88	2604.03	2819.93
CDR20291_0086	rplO CDS	50S ribosomal protein L15	65943.4	-0.851861	0.0710488	9.97189e-33	3763.77	3981.15	4285.63	2894.56	2936.85	3087.48
CDR20291_0087	prlA CDS	preprotein translocase SecY subunit	191438	-0.748032	0.0620852	6.0052e-33	3654.61	4109.92	4141.88	2904.07	3187.63	3423
CDR20291_0088	adk CDS	adenylate kinase	69332	-0.671017	0.0732274	9.78149e-20	2494.56	2670.76	2890.94	2197.7	2177.64	2387.98
CDR20291_0089	map1 CDS	methionine aminopeptidase	70364.7	-0.759136	0.0648984	3.91184e-31	2284.31	2498.95	2675.1	1880.42	1958.02	2064.37
CDR20291_0090	putative ribosomal protein CDS	putative ribosomal protein	14286.3	-0.72869	0.0764882	3.22605e-21	1274.34	1320.23	1423.41	1046.1	1044.61	1156.3
CDR20291_0091	infA CDS	translation initiation factor IF-1	25975.7	-0.868339	0.0669787	6.14195e-38	2942.08	3313.17	3397.52	2211.76	2309.58	2566.43
CDR20291_0092	rpmJ CDS	50S ribosomal protein L36	6101.05	-0.892542	0.0788924	2.43852e-29	1356.41	1434.21	1591.07	1017.84	1003.12	1135.63
CDR20291_0093	rpsM CDS	30S ribosomal protein S13	25207.8	-0.823909	0.0769345	1.94114e-26	1741.46	1757.62	1946.97	1332.42	1346.02	1442.3
CDR20291_0094	rpsK CDS	30S ribosomal protein S11	138941	-0.928834	0.0584978	4.9281e-56	8577.57	9988.13	10212.1	6158.31	6876.61	7247.06
CDR20291_0095	rpsD CDS	30S ribosomal protein S4	141066	-0.937957	0.0596353	3.65366e-55	5657.01	6354.49	6706.3	3979.26	4425.81	4702.37
CDR20291_0096	rpoA CDS	DNA-directed RNA polymerase alpha chain	116869	-0.928607	0.102172	4.5713e-19	3319.26	3243.93	3559.96	2557.48	2254.34	2343.39
CDR20291_0097	rplQ CDS	50S ribosomal protein L17	29546.2	-0.84889	0.110156	2.91386e-14	2210.57	2173.3	2607.34	1896.52	1595.56	1676.22
CDR20291_0098	ABC transporter, ATP-binding protein CDS	ABC transporter, ATP-binding protein	2361.69	-0.713064	0.0741769	1.50743e-21	68.99	74.97	77.42	57.91	62.3	60.67
CDR20291_0099	ABC transporter, ATP-binding protein CDS	ABC transporter, ATP-binding protein	2017.15	-0.548789	0.0809737	2.13621e-11	56.49	60.09	67.11	55.2	56.53	56.06
CDR20291_0100	ABC transporter, permease protein CDS	ABC transporter, permease protein	3172.78	-0.453339	0.0769269	6.6479e-09	93.39	110.83	123.27	103.4	108.8	106.75
CDR20291_0101	truA1 CDS	tRNA pseudouridine synthase 1	4284.46	-0.485392	0.0696268	6.56611e-12	126.25	144.01	160.89	127.54	146.2	138.38
CDR20291_0102	50S ribosomal protein L13 (pseudogene) CDS	50S ribosomal protein L13 (pseudogene)	31972.8	-0.429412	0.0582679	4.11094e-13	2040.75	2339.73	2356.53	2055.85	2353.24	2310.32
CDR20291_0103	rpsI CDS	30S ribosomal protein S9	26860	-0.561928	0.0779916	9.61054e-13	1646.95	1662.91	1815.58	1527.75	1560.37	1556.79
CDR20291_0104	cwlD CDS	germination-specific N-acetylmuramoyl-L-alanine amidase	646.459	0.0944055	0.0935919	0.35384	14.56	18.92	18.87	22.67	25.69	26.87
CDR20291_0105	aspC CDS	aspartate aminotransferase	22999.7	-0.19521	0.0811562	0.021656	390.9	455.05	459.84	414.68	576.18	547.36
CDR20291_0106	nrdD CDS	anaerobic ribonucleoside-triphosphate reductase	22304.8	-1.82074	0.0704519	2.36338e-146	275.16	303.27	354.1	107.61	126.2	119.8
CDR20291_0107	nrdG CDS	anaerobic ribonucleoside-triphosphate reductase activating protein	5498.82	-1.39161	0.0871324	5.68511e-57	269.51	291.53	371.43	143.03	170.51	160.74
CDR20291_0108	putative membrane protein CDS	putative membrane protein	1220.78	-0.246941	0.0829528	0.00408413	29.97	36.19	33.16	35.27	38.19	38.79
CDR20291_0109	putative exported protein CDS	putative exported protein	2139.68	-0.232533	0.0790477	0.0046045	41.88	43.5	45.62	46.72	53.87	49.31
CDR20291_0110	hypothetical protein CDS	hypothetical protein	18.7371	-0.347396	0.367396	0.271757	3.92	3.71	4.1	2.38	4.18	4.9
CDR20291_0111	ptb CDS	phosphate butyryltransferase	9165.6	-0.908071	0.0776668	3.30619e-31	258.74	289.81	270.35	167.78	207.9	211.9
CDR20291_0112	buk CDS	butyrate kinase	5830.28	-0.595921	0.0637114	2.19286e-20	126.61	139.35	142.95	111.82	124.38	127.14
CDR20291_0113	putative ATP/GTP-binding protein CDS	putative ATP/GTP-binding protein	9011.22	-0.383786	0.0758855	7.18318e-07	327.3	351.5	376.02	307.75	372.21	408.62
CDR20291_0114	ferredoxin CDS	ferredoxin	6799.35	0.051513	0.078222	0.551968	639.69	650.88	645.05	805.98	943.7	968.14
CDR20291_0115	putative oxidoreductase, thiamine diP-binding subunit CDS	putative oxidoreductase, thiamine diP-binding subunit	43508	-0.158832	0.0709216	0.0322631	859.28	902.62	909.18	945.11	1121.4	1162.57
CDR20291_0116	putative subunit of oxidoreductase CDS	putative subunit of oxidoreductase	32179.1	-0.24129	0.0693863	0.0007578	935.59	967.84	1008.33	994.8	1130.44	1195.17
CDR20291_0117	putative subunit of oxidoreductase CDS	putative subunit of oxidoreductase	36916.2	-0.240799	0.0763919	0.00234259	1424.33	1548.26	1531.62	1435.37	1833.58	1878.79
CDR20291_0118	phosphoglucomutase/phosphomannomutase mutase CDS	phosphoglucomutase/phosphomannomutase mutase	8988.8	0.380603	0.0910953	4.4176e-05	98.76	115.35	135.51	209.56	202.24	198.59
CDR20291_0119	glmS CDS	glucosamine--fructose-6-phosphate aminotransferase, isomerising	47553.8	0.6386	0.0947775	2.41062e-11	350.04	405.46	523.33	764.91	953.3	973.36
CDR20291_0120	putative thiosulfate sulfurtransferase CDS	putative thiosulfate sulfurtransferase	1061.27	0.160993	0.0898329	0.0908765	15.31	15.07	18.15	22.16	24.76	26.45
CDR20291_0121	putative exported protein CDS	putative exported protein	1284.93	-0.967401	0.100719	1.08716e-21	43.47	51.72	50.3	26.16	38.72	34.85
CDR20291_0122	murA CDS	UDP-N-acetylglucosamine 1-carboxyvinyltransferase 1	11723.3	-0.151839	0.0605591	0.016756	182.67	207.72	220.84	231.34	252.24	254.77
CDR20291_0123	spoIIC CDS	stage II sporulation protein D	2719.74	-0.293001	0.0756674	0.000166143	52	59.74	65.74	63.16	65.29	65.16
CDR20291_0124	putative cell wall endopeptidase CDS	putative cell wall endopeptidase	836.332	-0.45493	0.112868	7.05034e-05	27.69	29.03	34.6	31.73	27.88	28.67
CDR20291_0125	spoIIID CDS	stage III sporulation protein D	67.8552	0.323077	0.229378	0.155418	3.73	5.65	4.83	9.29	7.37	7.96
CDR20291_0126	mreB1 CDS	rod shape-determining protein	3217.49	-0.832528	0.0913869	1.29625e-19	83.56	85.78	84.34	63.93	65	61.61
CDR20291_0127	fabZ CDS	(3R)-hydroxymyristoyl-[acyl carrier protein] dehydratase	2105.3	-0.936813	0.106138	1.29102e-18	135.72	132.92	136.19	98.78	95.35	87.62
CDR20291_0128	conserved hypothetical protein CDS	conserved hypothetical protein	332.329	-0.514832	0.120781	2.43556e-05	14.9	15.81	16.85	14.67	15.78	13.76
CDR20291_0129	metE CDS	S-adenosylmethionine synthetase	11464.5	-0.813996	0.090905	5.38189e-19	250.82	265.68	252.36	198.59	197.23	188.55
CDR20291_0130	putative membrane protein CDS	putative membrane protein	111.823	1.21762	0.197238	3.52092e-10	1.36	1.34	1.06	3.72	4.25	4.19
CDR20291_0131	putative DNA-binding protein CDS	putative DNA-binding protein	602.241	-0.897961	0.0950173	5.17357e-21	6.34	7.93	8.07	4.78	5.54	5.66
CDR20291_0132	putative phosphoribosyl transferase (putative competence protein) CDS	putative phosphoribosyl transferase (putative competence protein)	303.785	-0.875572	0.141243	5.00919e-10	9.35	10.57	11.92	5.65	8.03	9.39
CDR20291_0133	putative transcription antiterminator CDS	putative transcription antiterminator	395.436	-0.170358	0.134951	0.23083	3.99	4.85	5.02	3.98	6.68	5.89
CDR20291_0134	PTS system, IIa component CDS	PTS system, IIa component	103.415	-2.28811	0.213975	6.49564e-27	10.53	11.08	13.49	2.57	2.84	4.13
CDR20291_0135	PTS system, IIb component CDS	PTS system, IIb component	66.1693	-1.62335	0.245073	1.32616e-11	6.44	6.72	6.12	2.02	2.92	3.27
CDR20291_0136	PTS system, IIc component CDS	PTS system, IIc component	264.759	-0.239466	0.121887	0.0592558	4.06	4.79	4.73	4.44	5.37	5.57
CDR20291_0137	conserved hypothetical protein CDS	conserved hypothetical protein	53.2622	0.538308	0.260309	0.03014	1.45	1.43	2.27	3.08	3.2	4.33
CDR20291_0138	glycosylasparaginase CDS	glycosylasparaginase	103.169	0.17077	0.184107	0.375684	2.3	1.94	2.02	3.01	3.27	3.42
CDR20291_0139	putative peptidase CDS	putative peptidase	41.8702	-0.248965	0.267409	0.337951	0.69	1.14	0.94	0.97	1.2	0.84
CDR20291_0140	putative copper homeostasis protein CDS	putative copper homeostasis protein	61.4222	-0.279458	0.234749	0.22844	1.6	2.86	1.96	1.84	2.48	2.53
CDR20291_0141	putative RNA-binding protein CDS	putative RNA-binding protein	35735.9	-0.434221	0.0986994	1.52823e-05	1502.25	1587.02	1591.77	1191.94	1774.66	1711
CDR20291_0142	secA1 CDS	preprotein translocase SecA subunit	20998.3	-0.753319	0.0666114	3.04135e-29	187.96	208.11	224.75	159.2	166.69	166.68
CDR20291_0143	prfB CDS	peptide chain release factor 2	10890	-0.692755	0.0658539	1.87519e-25	256.48	274.95	301.73	218.38	234.13	238.33
CDR20291_0144	putative RNA-binding protein CDS	putative RNA-binding protein	2473.99	-0.651626	0.0784317	1.88972e-16	25.69	30.32	32.8	24.81	25.24	25.29
CDR20291_0145	putative amidohydrolase CDS	putative amidohydrolase	3750.54	-0.299983	0.0719594	4.9284e-05	68.87	74.02	80.4	78.48	82.77	81.85
CDR20291_0146	putative riboflavin transporter CDS	putative riboflavin transporter	29213.3	0.071552	0.0739943	0.375181	940.28	946.75	1063.04	1328.55	1466.18	1384.79
CDR20291_0147	conserved hypothetical protein CDS	conserved hypothetical protein	1391.32	0.0678792	0.0820247	0.450516	22.75	29.78	29.84	36.35	39.01	40.48
CDR20291_0148	putative ATP/GTP hydrolase CDS	putative ATP/GTP hydrolase	1012.92	0.0354739	0.0838015	0.705232	39.33	48.72	51.28	59.08	64.23	68.47
CDR20291_0149	putative glycoprotease CDS	putative glycoprotease	2341.95	-0.0126415	0.0695168	0.868403	61.11	74.76	75.39	86.23	96.21	98.88
CDR20291_0150	rimI CDS	putative ribosomal-protein-alanine acetyltransferase	1441	0.384233	0.0836313	6.64332e-06	57.25	59.29	66.01	103.95	106.15	112.13
CDR20291_0151	gcp CDS	probable glycoprotease	5177.63	0.331271	0.0660195	9.80886e-07	88.24	95.13	99.61	149.22	162.81	168.67
CDR20291_0152	hpdB CDS	4-hydroxyphenylacetate decarboxylase, catalytic subunit	10001.2	-0.656508	0.0609816	1.49547e-26	84.85	98.18	101.78	71.92	86.07	84.61
CDR20291_0153	hpdC CDS	4-hydroxyphenylacetate decarboxylase, regulatorysubunit	546.149	-0.643772	0.108094	3.27259e-09	57.99	61.55	71.75	55.35	54.4	52.72
CDR20291_0154	hpdA CDS	4-hydroxyphenylacetate decarboxylase, activatingsubunit	2631.13	-0.625122	0.0707864	2.30516e-18	65.63	70.24	77.36	57.82	64.05	63.42
CDR20291_0155	putative membrane-associated CAAX amino terminalprotease CDS	putative membrane-associated CAAX amino terminalprotease	2136.09	-0.747831	0.0867635	1.15173e-17	53.57	59.16	62.52	47.52	45.67	45.89
CDR20291_0156	putative uncharacterized protein CDS	putative uncharacterized protein	174.424	-0.631802	0.160876	7.90424e-05	3.38	4.94	5.52	3.25	4.35	4.11
CDR20291_0157	putative glyoxalase CDS	putative glyoxalase	137.515	-0.147026	0.166537	0.401133	5.58	5.97	8.01	7.86	8.24	7.33
CDR20291_0158	putative two-component response regulator CDS	putative two-component response regulator	9.73878	0.122766	0.416509	0.713546	0.22	0.4	0.19	0.46	0.38	0.41
CDR20291_0159	putative lantibiotic ABC transporter, ATP-binding protein CDS	putative lantibiotic ABC transporter, ATP-binding protein	118.996	-0.904811	0.180935	3.8052e-07	1.66	1.65	2.26	1.19	1.32	1.37
CDR20291_0160	Radical SAM-family protein CDS	Radical SAM-family protein	176.536	-1.13783	0.160841	1.05738e-12	2.8	3.89	4.2	1.74	2.5	2.28
CDR20291_0161	hypothetical protein CDS	hypothetical protein	179.499	-1.44766	0.151496	9.66683e-22	4.55	5.23	5.76	2.23	2.85	2.46
CDR20291_0162	hypothetical protein CDS	hypothetical protein	63.2207	-1.47116	0.277906	4.13026e-08	6.51	7.53	9.71	2.21	5.34	3.41
CDR20291_0163	hypothetical protein CDS	hypothetical protein	1025.01	-0.916219	0.0873488	1.68487e-25	126.1	137.36	150.7	96.12	99.19	97.54
CDR20291_0164	putative membrane protein CDS	putative membrane protein	21.562	-0.126716	0.332079	0.679216	1.45	1.87	1.52	2.21	1.42	2.08
CDR20291_0165	putative amino acid transporter CDS	putative amino acid transporter	109.352	0.786132	0.191846	3.03574e-05	1	1.35	1.36	2.33	3.15	3.37
CDR20291_0166	putative amidohydrolase/peptidase CDS	putative amidohydrolase/peptidase	79.6273	0.939655	0.223935	1.51195e-05	0.97	0.98	0.75	2.23	2.67	2.44
CDR20291_0167	putative sigma-54-dependent transcriptional regulator CDS	putative sigma-54-dependent transcriptional regulator	290.431	-0.0610171	0.117681	0.637551	2.8	3.21	3.26	3.44	4.31	4.21
CDR20291_0168	putative cyclic nucleotide-binding protein CDS	putative cyclic nucleotide-binding protein	208.127	-0.410261	0.153785	0.00833766	6.85	8.83	7.43	5.71	8.58	8.86
CDR20291_0169	putative drug/sodium antiporter CDS	putative drug/sodium antiporter	3263.97	0.147984	0.0770872	0.0698811	42.96	44.65	53.84	63.69	74.57	73.12
CDR20291_0170	putative ABC transporter, ATP-binding protein CDS	putative ABC transporter, ATP-binding protein	4246.79	-0.0559992	0.0658014	0.436431	43.27	49.13	49.91	58.12	63.42	62.44
CDR20291_0171	putative redox-sensing transcriptional repressor CDS	putative redox-sensing transcriptional repressor	15951	-0.113525	0.0735299	0.149491	531.32	547.56	564.42	644	724.23	678.33
CDR20291_0172	conserved hypothetical protein CDS	conserved hypothetical protein	1470.92	-0.713719	0.0892165	2.04966e-15	70.31	69.27	73.06	50.06	62.75	61.57
CDR20291_0173	fdxA CDS	ferredoxin	28328.4	-0.0906362	0.0902636	0.357033	3623.6	3658.54	3406.23	4405.04	4617.19	4523.73
CDR20291_0174	putative lipoprotein CDS	putative lipoprotein	1763.97	-1.1917	0.0790458	6.88899e-51	44.67	51.69	48.19	26.43	29.12	29.28
CDR20291_0175	putative oxidoreductase, acetyl-CoA synthase subunit CDS	putative oxidoreductase, acetyl-CoA synthase subunit	225262	0.115873	0.0814862	0.167929	2332.17	2484.8	2284.09	3300.01	3642.7	3499.9
CDR20291_0176	putative oxidoreductase, electron transfer subunit CDS	putative oxidoreductase, electron transfer subunit	25425.9	0.282012	0.0851687	0.00135154	1145.43	1190.34	1154.77	1910.99	1947.61	1879.92
CDR20291_0177	putative oxidoreductase, NAD/FAD binding subunit CDS	putative oxidoreductase, NAD/FAD binding subunit	138663	0.0740155	0.0824238	0.388367	2436.62	2709.57	2515.45	3047.41	4052.73	3871.95
CDR20291_0178	cyclopropane-fatty-acyl-phospholipid synthase CDS	cyclopropane-fatty-acyl-phospholipid synthase	11262.8	-0.126364	0.0723537	0.100173	181.95	212.17	230.28	217.71	268.13	283.77
CDR20291_0179	putative ATP-binding protein CDS	putative ATP-binding protein	98.2726	-0.260407	0.195731	0.190484	2.83	2.21	3.13	2.37	3.34	3.4
CDR20291_0180	gluD CDS	NAD-specific glutamate dehydrogenase	92404.8	-0.94444	0.0724908	2.25831e-38	1932.5	2012.25	2092.7	1213.87	1476.47	1534.53
CDR20291_0181	putative uncharacterized protein CDS	putative uncharacterized protein	71.6628	0.232908	0.206713	0.267438	2.01	2.12	2.08	3.08	3.69	3.29
CDR20291_0182	putative membrane-associated metalloprotease CDS	putative membrane-associated metalloprotease	525.633	-1.35965	0.119698	7.97237e-30	11.34	14.72	16.31	6.01	7.26	8.67
CDR20291_0184	putative cell wall hydrolase CDS	putative cell wall hydrolase	6668.05	-0.798933	0.0694185	3.04414e-30	156.3	181.41	184.19	130.28	137.21	133.39
CDR20291_0185	pyrB CDS	aspartate carbamoyltransferase catalytic chain	9968.94	1.20726	0.0621565	3.18632e-83	121.14	143.04	147.12	396.63	431.56	451.84
CDR20291_0186	pyrK CDS	dihydroorotate dehydrogenase electron transfer subunit	4194.43	1.28122	0.0815295	3.68955e-55	71.01	72.02	77.54	237.54	237.88	249.98
CDR20291_0187	pyrD CDS	dihydroorotate dehydrogenase, catalytic subunit	7376.66	1.40603	0.0820366	2.41438e-65	94.26	97.42	106.1	357.06	349.37	359.57
CDR20291_0188	pyrE CDS	orotate phosphoribosyltransferase	2992.03	1.11758	0.117984	3.133e-21	65.24	62.45	73.26	218.85	181.94	189.14
CDR20291_0189	putative ketopantoate reductase CDS	putative ketopantoate reductase	2453.36	-0.404244	0.0922221	1.72033e-05	62.09	65.33	61.94	53.15	71.33	68.56
CDR20291_0190	LysR-family transcriptional regulator CDS	LysR-family transcriptional regulator	1507.87	0.0432963	0.0940949	0.680538	30.04	39.12	35.92	39.61	54.1	52.49
CDR20291_0191	putative membrane protein CDS	putative membrane protein	450.13	1.28999	0.115248	5.69508e-29	4.25	6.18	5.44	16.3	18.1	18.19
CDR20291_0192	putative DNA glycosylase (DNA repair protein) CDS	putative DNA glycosylase (DNA repair protein)	5896.79	-0.493143	0.0715224	1.03892e-11	153.26	177.11	164.85	146.75	165.08	160.34
CDR20291_0193	cls CDS	cardiolipin synthetase	7466.91	-0.22127	0.0657064	0.00114725	104.25	110.98	124.17	121.03	134.55	135.54
CDR20291_0194	groES CDS	10 kDa chaperonin	2403.39	-0.072139	0.0913281	0.470082	177.78	172.13	192.24	233.31	228.14	231.64
CDR20291_0195	groEL CDS	60 kDa chaperonin	37932	0.0368574	0.0749491	0.660411	463.74	473.07	505.05	648.59	661.66	682.46
CDR20291_0196	putative membrane protein CDS	putative membrane protein	665.483	0.104861	0.0987501	0.325229	17.67	17.21	19.32	25.48	26.58	26.67
CDR20291_0198	guaA CDS	GMP synthase, glutamine-hydrolyzing	22985.9	-0.452337	0.068887	1.01045e-10	335.91	358.1	394.92	343.65	364.63	357.63
CDR20291_0199	putative membrane-associated nucleotidase CDS	putative membrane-associated nucleotidase	3350	-0.631263	0.0708358	1.09813e-18	53.03	62.06	64.44	49.87	53.47	51.54
CDR20291_0200	putative uncharacterized protein CDS	putative uncharacterized protein	661.957	0.789366	0.0960422	3.09622e-16	10.75	12.36	11.52	25.5	27.42	28.31
CDR20291_0201	putative uncharacterized protein CDS	putative uncharacterized protein	305.044	0.867076	0.136591	2.01762e-10	6.44	9.4	7.26	17.69	20.97	18.67
CDR20291_0202	putative chromate transporter CDS	putative chromate transporter	290.956	0.833152	0.12368	1.74095e-11	8.88	9.81	11.19	21.34	25.36	25.85
CDR20291_0203	conserved hypothetical protein CDS	conserved hypothetical protein	137.823	-0.386432	0.204573	0.0577471	11.45	13.82	17.02	8.37	16.72	17.47
CDR20291_0204	putative DNA repair protein CDS	putative DNA repair protein	5175.53	-0.717809	0.0861393	1.3677e-16	32.74	43.65	42.49	26.8	35.88	33.98
CDR20291_0205	putative signaling protein CDS	putative signaling protein	2471.98	0.723146	0.0761268	4.51059e-21	15.49	17.54	19.4	33.82	40.5	42.87
CDR20291_0206	putative transcription antiterminator CDS	putative transcription antiterminator	42.6652	0.36896	0.265553	0.148953	0.27	0.45	0.41	0.63	0.76	0.66
CDR20291_0207	PTS system, IIa component CDS	PTS system, IIa component	15.8092	0.338178	0.388012	0.301449	0.47	0.55	0.8	1.18	1.06	1.3
CDR20291_0208	PTS system, IIc component CDS	PTS system, IIc component	67.7962	0.685087	0.260491	0.00557642	1.04	0.66	1.27	2.15	2.77	1.92
CDR20291_0209	PTS system, IIb component CDS	PTS system, IIb component	8.3839	0.429702	0.517175	0.23006	0.4	0.66	0.2	0.91	0.9	1.16
CDR20291_0210	putative sugar-phosphate kinase CDS	putative sugar-phosphate kinase	61.9272	1.26015	0.276731	2.01914e-06	0.59	0.49	0.65	1.34	2.15	2.51
CDR20291_0211	putative hydrolase CDS	putative hydrolase	136.706	1.63982	0.180086	5.78823e-20	1.63	1.98	2.17	7.61	8.65	8.34
CDR20291_0212	putative spore coat protein CDS	putative spore coat protein	106.411	0.611389	0.207238	0.00258606	6.17	4.62	6.71	9.74	12.76	15.27
CDR20291_0213	conserved hypothetical protein CDS	conserved hypothetical protein	45.6824	0.509271	0.269951	0.0466747	3.64	3.18	3.67	5.77	7.08	8.75
CDR20291_0214	putative nitroreductase CDS	putative nitroreductase	173.372	-0.331178	0.143487	0.0242174	6.74	8.38	8.77	7.44	9.05	8.74
CDR20291_0215	purE CDS	phosphoribosylaminoimidazole carboxylase catalytic subunit	5580.45	0.914859	0.0662312	7.81085e-43	156.56	169.61	182.53	393.98	438.56	464.45
CDR20291_0216	purC CDS	phosphoribosylaminoimidazole-succinocarboxamide synthase	6742.58	0.887174	0.0721296	2.38847e-34	129.79	136.12	158.83	325.68	358.05	378.64
CDR20291_0217	purF CDS	amidophosphoribosyltransferase	12331.2	0.785008	0.0849885	4.13167e-20	132.06	128.61	155.61	317.84	321.05	331.93
CDR20291_0218	purG CDS	phosphoribosylformylglycinamidine cyclo-ligase	9980.46	0.673061	0.102233	6.33106e-11	148.47	131.58	171.62	327.39	321.37	328.08
CDR20291_0219	purN CDS	phosphoribosylglycinamide formyltransferase	3521.64	0.490069	0.0824242	4.6503e-09	98.54	100.45	118.2	196.85	198.25	206.32
CDR20291_0220	purH CDS	bifunctional purine biosynthesis protein	10162.1	0.0803908	0.0911206	0.419909	130.4	120.44	155.8	180.94	191.8	207.34
CDR20291_0221	purD CDS	phosphoribosylamine--glycine ligase	11674.2	-0.0388049	0.0973879	0.71915	195.54	172.24	225.69	247.53	255.47	275.21
CDR20291_0222	purL CDS	formylglycinamidine ribonucleotide synthetase	69090.5	-0.325594	0.0897502	0.000398207	420.15	379.72	468.59	427.56	451.25	480.15
CDR20291_0223	dtdp-4-dehydrorhamnose reductase CDS	dtdp-4-dehydrorhamnose reductase	526.412	-0.163888	0.0991748	0.118909	11.45	14.85	13.94	14.4	16.53	17.22
CDR20291_0224	glucose-1-phosphate thymidylyltransferase CDS	glucose-1-phosphate thymidylyltransferase	525.565	-0.090187	0.107306	0.438736	11.93	12.65	14.07	16.63	16.16	15.81
CDR20291_0225	dtdp-4-dehydrorhamnose 3,5-epimerase CDS	dtdp-4-dehydrorhamnose 3,5-epimerase	388.031	-0.110877	0.111538	0.356946	12.91	16.65	16.01	18.5	19.54	18.41
CDR20291_0226	dtdp-glucose 4,6-dehydratase CDS	dtdp-glucose 4,6-dehydratase	874.781	-0.289828	0.084372	0.000857835	18.69	21.54	23.09	21.45	24.65	23.25
CDR20291_0227	putative transglycosylase CDS	putative transglycosylase	815.179	-0.859998	0.0874204	1.34539e-22	28.31	33.52	31.9	21.23	23.95	23.89
CDR20291_0228	conserved hypothetical protein CDS	conserved hypothetical protein	493.133	-0.73172	0.105048	4.20259e-12	28.93	29.54	31.9	23.69	24.41	24.54
CDR20291_0229	fliN CDS	flagellar motor switch protein	266.454	-0.747901	0.124887	2.23214e-09	19.97	24.47	22.6	16.39	18.61	18.01
CDR20291_0230	flgM CDS	negative regulator of flagellin synthesis (anti-sigma-d factor)	42.4727	0.050086	0.261703	0.849646	3.47	2.42	3.58	4.76	4.32	4.08
CDR20291_0231	putative flagellar biosynthesis protein CDS	putative flagellar biosynthesis protein	141.263	-0.142453	0.159848	0.400898	6.35	8.29	7.89	7.57	10.54	9.11
CDR20291_0232	flgK CDS	putative flagellar hook-associated protein	1004.85	-0.353047	0.0870315	7.38298e-05	16.95	17.22	19.96	16.76	20.07	20.11
CDR20291_0233	flgL CDS	flagellar hook-associated protein	773.684	-0.583572	0.0901172	1.47706e-10	19.52	20.5	22.67	16.64	20.29	19.13
CDR20291_0234	conserved hypothetical protein CDS	conserved hypothetical protein	243.759	-0.506046	0.12995	0.000113201	13.54	15.63	17.93	13	16.24	14.64
CDR20291_0235	csrA CDS	carbon storage regulator	48.1406	-0.387538	0.258262	0.118579	4.33	6.63	6.08	6.26	5.01	5.23
CDR20291_0236	fliS1 CDS	flagellar protein FliS	254.568	-0.362059	0.133206	0.00773182	14.53	14.09	17.13	15.74	15.06	16.5
CDR20291_0237	fliS2 CDS	flagellar protein	148.324	-0.357467	0.158381	0.0264832	8.1	9.88	11.8	9.17	10.09	11.46
CDR20291_0238	fliD CDS	flagellar cap protein	1863.68	-0.307879	0.0741728	5.28023e-05	24.24	30.01	31.25	28.66	32.1	31.6
CDR20291_0239	conserved hypothetical protein CDS	conserved hypothetical protein	181.577	-0.264617	0.142243	0.0719929	10.5	12.64	14.36	12.62	14.94	13.82
CDR20291_0240	fliC CDS	flagellin subunit	5217.61	-0.0704401	0.0633156	0.304663	107.57	120.84	121.72	137.63	156.68	154.61
CDR20291_0241	putative glycosyltransferase CDS	putative glycosyltransferase	244.411	0.67096	0.148932	6.44252e-06	1.58	1.62	2.08	2.98	4.44	4.2
CDR20291_0242	glycosyl transferase family 2 CDS	glycosyl transferase family 2	404.752	0.121107	0.108331	0.297398	3.84	4.24	4.98	5.62	6.95	6.59
CDR20291_0243	glycosyl transferase, group 2 family CDS	glycosyl transferase, group 2 family	480.451	0.166763	0.101181	0.120283	4.09	4.48	4.94	5.9	7.31	7.29
CDR20291_0244	putative uncharacterized protein CDS	putative uncharacterized protein	190.376	-0.133589	0.14259	0.380339	3.36	4.53	4.82	4.34	5.54	5.59
CDR20291_0245	putative carbamoyl-phosphate-synthetase CDS	putative carbamoyl-phosphate-synthetase	490.109	-0.389615	0.118615	0.00127416	8.2	10.54	9.83	7.49	11.15	10.5
CDR20291_0246	putative ornithine cyclodeaminase CDS	putative ornithine cyclodeaminase	820.476	-0.22392	0.0869151	0.0134725	16.91	21.14	20.42	20.67	22.59	23.82
CDR20291_0247	putative uncharacterized protein CDS	putative uncharacterized protein	845.006	0.257988	0.0950722	0.00895455	12.6	16.26	15.11	19.91	25.14	26.12
CDR20291_0248	flgB CDS	flagellar basal-body rod protein	116.144	0.333627	0.180616	0.0691279	5.74	7.7	6.77	9.02	13.35	12.63
CDR20291_0249	flgC CDS	flagellar basal-body rod protein	265.132	0.852751	0.144496	3.1704e-09	9.28	11.29	9.77	19.55	28.55	27.45
CDR20291_0250	fliE CDS	flagellar hook-basal body complex protein	160.3	0.275366	0.170787	0.117078	8.06	10.97	9.5	11.52	19.07	16.83
CDR20291_0251	fliF CDS	flagellar M-ring protein	1937.24	0.616766	0.116004	1.29931e-07	17.95	23.04	20.73	31.64	48.55	49.49
CDR20291_0252	fliG CDS	flagellar motor switch protein	4924.03	0.500757	0.123101	5.85051e-05	68.4	89.56	85.37	109.12	179.55	183.17
CDR20291_0253	fliH CDS	flagellar assembly protein	1959.25	0.233858	0.125576	0.0744274	38.52	61.77	56.96	62.65	93.45	94.36
CDR20291_0254	fliI CDS	flagellum-specific ATP synthase	216.284	0.557777	0.13854	6.14053e-05	2.54	2.54	3.19	5.22	5.61	5.8
CDR20291_0255	fliJ CDS	flagellar protein	23.8596	0.251081	0.324126	0.402418	0.8	1.02	1.13	1.29	1.75	2.07
CDR20291_0256	fliK CDS	putative flagellar hook-length control protein	67.2556	-0.246464	0.210305	0.244573	1.1	1.35	1.42	1.27	1.43	1.58
CDR20291_0257	flgD CDS	putative basal-body rod modification protein	65.752	0.391656	0.227597	0.0801218	1.5	2.14	2.11	3.74	3.14	3.64
CDR20291_0258	flgE CDS	flagellar hook protein	232.323	0.0376272	0.13957	0.806617	4.24	4.94	5.51	7.19	6.43	6.57
CDR20291_0259	putative flagellar protein CDS	putative flagellar protein	30.7243	-0.130278	0.286294	0.640862	3.02	3.29	3.77	4.03	3.43	4.56
CDR20291_0260	motA CDS	chemotaxis protein	177.246	-0.0245981	0.149986	0.877819	3.98	4.31	5.7	6.12	6.08	6.21
CDR20291_0261	motB CDS	chemotaxis protein	168.539	0.30187	0.150106	0.0505544	4.15	4.51	5.09	7.23	7.29	8.61
CDR20291_0262	fliL CDS	flagellar basal body-associated protein	63.0084	0.562091	0.234106	0.0131911	1.86	2.16	3.05	4.45	5.21	4.95
CDR20291_0263	putative flagellar protein CDS	putative flagellar protein	34.1554	0.290548	0.305263	0.309441	1.06	2.05	1.88	1.8	3.79	3.17
CDR20291_0264	fliP CDS	flagellar biosynthetic protein	189.419	0.772537	0.14575	1.06444e-07	3.97	4.71	4.39	9.65	10.36	10.54
CDR20291_0265	fliQ CDS	flagellar export protein	57.2874	0.557869	0.238822	0.0155963	3.01	3.4	4.1	6.49	7.67	7.67
CDR20291_0266	flhB CDS	flagellar export protein	389.483	0.579739	0.108724	1.28515e-07	3.07	3.84	3.88	6.75	7.51	7.61
CDR20291_0267	flhA CDS	flagellar export protein	522.558	0.0093478	0.0960668	0.932047	4.66	5.45	5.89	6.63	7.62	7.4
CDR20291_0268	flhF CDS	signal recognition particle complex, GTP-bindingsubunit	151.811	-0.144585	0.152553	0.369422	3.09	3.55	3.56	3.57	4.7	4.07
CDR20291_0269	fleN CDS	flagellar number regulator	196.628	-0.181993	0.135614	0.202104	4.55	5.32	5.19	5.59	5.89	6.28
CDR20291_0270	fliA CDS	RNA polymerase sigma factor for flagellar operon	48.4031	-0.0777321	0.240737	0.75169	1.44	1.57	1.48	1.66	1.75	2.28
CDR20291_0271	putative exported protein CDS	putative exported protein	30.4529	-0.456751	0.31401	0.111069	1.61	2.28	1.54	1.27	1.59	1.99
CDR20291_0272	flgG CDS	flagellar basal-body rod protein FlgG	264.362	-0.363329	0.136844	0.0092228	8.24	8.29	7.64	8.51	8.24	8.26
CDR20291_0273	putative flagellar basal-body rod protein CDS	putative flagellar basal-body rod protein	316.705	-0.388702	0.117278	0.00115007	9.24	10.27	10.25	8.99	11.28	10.07
CDR20291_0274	fliM CDS	putative flagellar motor switch protein	276.438	-0.478753	0.12041	8.48613e-05	7.05	7.97	8.04	6.7	7.39	7.96
CDR20291_0275	fliN CDS	putative flagellar motor switch protein	111.029	-0.478339	0.179836	0.00759166	7.04	7.15	7.68	6.15	8.09	6.47
CDR20291_0276	conserved hypothetical protein CDS	conserved hypothetical protein	193.598	-0.406424	0.139877	0.00418478	2.8	3.65	3.53	3.12	3.26	3.58
CDR20291_0277	htpG CDS	chaperone protein (heat shock protein)	3204.65	0.425965	0.067523	5.62727e-10	25.79	30.23	32.8	49.15	56.05	55.61
CDR20291_0278	dhaT CDS	putative 1,3-propanediol dehydrogenase	3154.24	-0.656626	0.0824862	3.15923e-15	66.09	73.66	75.33	49.95	66.98	66.58
CDR20291_0279	spl CDS	spore photoproduct lyase	2601.89	-0.624745	0.0761968	4.85052e-16	62.16	65.23	66.57	49.56	60.41	59.29
CDR20291_0280	AraC-family transcriptional regulator CDS	AraC-family transcriptional regulator	844.609	0.12766	0.093216	0.200941	16.46	19.31	19.95	22.6	29.37	30.35
CDR20291_0281	conserved hypothetical protein CDS	conserved hypothetical protein	366.484	0.235677	0.118574	0.0570486	14.67	18.48	17.56	21.77	29.19	30.15
CDR20291_0282	putative transcriptional regulator CDS	putative transcriptional regulator	664.641	0.722483	0.0983046	2.9254e-13	22.67	30.34	27.07	54.02	63.29	61.72
CDR20291_0283	conserved hypothetical protein CDS	conserved hypothetical protein	6967.2	-1.45788	0.0896082	4.65232e-59	512.31	583.16	525.58	217.09	292.34	285.89
CDR20291_0284	conserved hypothetical protein CDS	conserved hypothetical protein	80.4837	-1.4927	0.274956	1.88901e-08	10.44	11.29	15.15	2.65	6.1	8.19
CDR20291_0285	putative phosphoesterase CDS	putative phosphoesterase	8775.64	0.929602	0.0659855	1.7035e-44	133.56	152.88	169.16	345.7	415.36	410.98
CDR20291_0286	putative transcription antiterminator CDS	putative transcription antiterminator	3279.62	0.589719	0.0680756	1.08316e-17	18.58	22.29	23.27	40.71	44.99	44.35
CDR20291_0287	PTS system, IIa component CDS	PTS system, IIa component	6713.55	0.531695	0.0718849	3.02646e-13	251.51	281.29	299.94	532.25	546.95	542.23
CDR20291_0288	PTS system, IIb component CDS	PTS system, IIb component	4122.79	0.511396	0.0917003	3.85412e-08	127.68	131.79	169.28	271.65	277.32	274.77
CDR20291_0289	putative PTS system, IIa component CDS	putative PTS system, IIa component	4723.15	0.515786	0.0828556	8.19719e-10	184.41	186.94	235.78	366.12	403.37	403.26
CDR20291_0290	PTS system, IIb component CDS	PTS system, IIb component	11495.5	0.681618	0.0882059	1.38281e-14	325.28	350.67	458.41	742.02	860.62	860.24
CDR20291_0291	PTS system, IIc component CDS	PTS system, IIc component	25834.8	0.621208	0.0893507	5.64877e-12	483.9	524.03	688.88	1054.08	1243.76	1227.53
CDR20291_0292	PTS system, IId component CDS	PTS system, IId component	59848.2	0.465559	0.0854134	8.54376e-08	1041.3	1152.94	1476.93	2040.04	2409.94	2384.12
CDR20291_0293	hypothetical protein CDS	hypothetical protein	51433.2	0.183076	0.0749076	0.0198016	1928.93	1983.17	2398.32	3032.83	3350.72	3265.57
CDR20291_0294	putative peptidase CDS	putative peptidase	6108.51	0.221501	0.093054	0.0228106	78.12	84.53	109.12	141.01	142.59	141.55
CDR20291_0295	DNA-binding protein CDS	DNA-binding protein	540.708	-0.200124	0.116812	0.103068	11.32	11.8	9.96	11.29	13.43	14.13
CDR20291_0296	ABC transporter, ATP-binding protein CDS	ABC transporter, ATP-binding protein	341.986	-0.20864	0.115431	0.0845647	8.1	8.73	8.31	8.64	9.83	10.76
CDR20291_0297	putative ABC transporter, permease protein CDS	putative ABC transporter, permease protein	359.732	-0.533069	0.132318	6.30346e-05	10.83	12.62	12.24	8.03	12.35	12.56
CDR20291_0298	putative iron-sulfur-binding protein CDS	putative iron-sulfur-binding protein	7943.62	-0.43701	0.067241	1.6139e-10	166	187.56	181.63	163.12	188.35	179.7
CDR20291_0299	hypothetical protein CDS	hypothetical protein	1388.82	-0.505323	0.0766028	7.74997e-11	116.27	129.58	143.69	112.33	129.37	125.7
CDR20291_0300	putative biotin synthase CDS	putative biotin synthase	2063.46	-1.84497	0.0848387	3.49203e-104	66.47	68.84	72.03	22.63	25.89	29.17
CDR20291_0301	rbsR CDS	putative ribose operon repressor	8467.3	-1.40761	0.101488	1.69354e-43	231.68	255.34	270.79	96.24	148.2	140.04
CDR20291_0302	rbsK CDS	putative ribokinase	4688.87	-1.71959	0.068634	1.01033e-137	146.58	175.18	187.99	61.62	71.32	74.4
CDR20291_0303	rbsB CDS	D-ribose ABC transporter, substrate-binding protein	6018.36	-2.66683	0.0719424	1.94465e-299	195.52	240.5	245.34	41.23	51.26	51.58
CDR20291_0304	rbsA CDS	ribose ABC transporter, ATP-binding protein	4402.63	-2.70264	0.0922084	3.09595e-187	87.72	111.19	124.14	18.56	22.68	25.41
CDR20291_0305	rbsC CDS	ribose ABC transporter, permease protein	2070.99	-2.53944	0.11763	8.85227e-103	60.4	78.79	89.03	12.94	19.13	20.46
CDR20291_0306	argE CDS	putative acetylornithine deacetylase	3327.06	-2.29655	0.104703	5.29956e-106	74.44	94.51	108.49	19.59	28.19	27.75
CDR20291_0307	conserved hypothetical protein CDS	conserved hypothetical protein	2814.9	-2.34623	0.0819174	2.01543e-179	111.83	134.72	153.28	31.43	38.03	35.65
CDR20291_0308	abgB1 CDS	putative aminobenzoyl-glutamate utilization protein	799.632	-0.722016	0.0960297	8.36738e-14	13.49	15.18	16.73	10.1	12.99	13.76
CDR20291_0309	putative uncharacterized protein CDS	putative uncharacterized protein	630.652	0.854499	0.103094	1.57723e-16	12.14	16.83	14.73	31.58	37.76	37.82
CDR20291_0310	tetr (putative transcriptional regulator) CDS	tetr (putative transcriptional regulator)	863.658	1.36707	0.0891499	1.26695e-52	14.54	16.63	18.03	51.82	61.26	58.76
CDR20291_0311	conserved hypothetical protein CDS	conserved hypothetical protein	1007.26	-0.635335	0.0995437	2.47123e-10	24.14	30.02	32.06	19.71	27.36	27.09
CDR20291_0312	putative 'four-disulfide core' protein CDS	putative 'four-disulfide core' protein	2118.88	-0.480826	0.0863091	4.0416e-08	115.37	118.52	124.53	114.27	117.4	112.08
CDR20291_0313	putative membrane protein CDS	putative membrane protein	1490.14	-0.531712	0.0775092	1.26972e-11	66.58	77.9	77.2	65.38	71.37	68.41
CDR20291_0314	putative phosphoserine phosphatase CDS	putative phosphoserine phosphatase	4005.53	-0.753889	0.075732	4.97871e-23	129.22	160.63	145.11	102.46	122.77	120.54
CDR20291_0315	hypothetical protein CDS	hypothetical protein	591.609	0.469837	0.105909	1.24892e-05	8.72	8.63	11.16	16.9	17.83	18.84
CDR20291_0316	putative spore coat assembly asparagine-rich protein CDS	putative spore coat assembly asparagine-rich protein	1268.52	-0.0192948	0.0768774	0.821252	28.23	33.64	32.81	38.43	44.08	43.16
CDR20291_0317	ArsR-family transcriptional regulator CDS	ArsR-family transcriptional regulator	5028.07	1.19437	0.0865661	4.29184e-43	172.26	164.97	183.61	525.95	528.9	564.24
CDR20291_0318	putative heavy-metal-transporting ATPase CDS	putative heavy-metal-transporting ATPase	49881.5	0.589586	0.0807872	5.53097e-13	349.22	340.11	351.32	667.14	718.38	742.46
CDR20291_0319	putative membrane protein CDS	putative membrane protein	320.38	0.633084	0.127237	7.32093e-07	7.75	8.36	9.63	14.69	19.48	20.58
CDR20291_0320	hypothetical protein CDS	hypothetical protein	195.913	1.20741	0.158511	1.90354e-14	10.62	10.87	13.08	29.48	38.11	42.3
CDR20291_0321	putative ABC transporter, permease protein CDS	putative ABC transporter, permease protein	2552.97	0.919605	0.0721568	9.69619e-37	43.68	50.71	48.67	108.98	128.71	128.76
CDR20291_0322	putative ABC transporter, permease protein CDS	putative ABC transporter, permease protein	2553.07	0.964152	0.0723769	5.33714e-40	44.86	51.4	52.53	113.93	140.34	138.8
CDR20291_0323	ABC transporter, ATP-binding protein CDS	ABC transporter, ATP-binding protein	3848.68	1.13239	0.0653628	1.7979e-66	45.96	52.31	56.02	140.53	157.22	158.54
CDR20291_0324	two-component sensor histidine kinase CDS	two-component sensor histidine kinase	1298.61	0.769895	0.0783801	1.76341e-22	19.14	22.81	23.28	44.82	53.64	52.08
CDR20291_0325	two-component response regulator CDS	two-component response regulator	1044.51	0.908158	0.0910116	3.22189e-23	18.58	24.9	22.21	51.26	58.85	56.6
CDR20291_0326	hypothetical protein CDS	hypothetical protein	52.7889	0.92444	0.267497	0.000272303	4.69	4.12	6.1	13.35	12.79	14.16
CDR20291_0327	conserved hypothetical protein CDS	conserved hypothetical protein	891.165	0.0837793	0.0847527	0.36517	17.87	20.62	19.96	25.46	28.21	29.9
CDR20291_0328	hypothetical protein CDS	hypothetical protein	1079.19	0.169305	0.0921324	0.0823141	10.16	11.97	14.02	15.62	20.12	19.07
CDR20291_0329	cbiM CDS	putative cobalt transport protein	27269	-3.23817	0.0813526	0	1304.58	1388.59	1483.22	201.3	192.28	199.24
CDR20291_0330	cbiN CDS	cobalt transport protein	10961.5	-3.49554	0.067294	0	1409.63	1530.43	1684.89	163.18	189.86	198.6
CDR20291_0331	cbiQ CDS	cobalt transport protein	4776.66	-3.87727	0.132426	1.55981e-187	210.44	281.25	329.96	17.44	27.07	30.34
CDR20291_0332	cbiO CDS	cobalt ABC transporter, ATP-binding protein	9428.57	-3.99091	0.0846182	0	399.95	448.14	532.43	38.59	38.69	38.72
CDR20291_0333	pcrA CDS	ATP-dependent DNA helicase	6662.55	-0.685126	0.0762545	5.19635e-19	67.21	78.25	80.99	62.7	63.8	61.3
CDR20291_0334	putative aspartyl aminopeptidase CDS	putative aspartyl aminopeptidase	4414.14	-0.508117	0.0842208	2.65112e-09	77.66	82.78	91	80.25	76.67	78.91
CDR20291_0335	conserved hypothetical protein CDS	conserved hypothetical protein	3034.13	-0.479322	0.0697653	1.28257e-11	89.98	98.01	107.73	89.7	96.28	98.18
CDR20291_0336	ppiB CDS	peptidyl-prolyl cis-trans isomerase	4449.61	-0.451382	0.0682725	7.63866e-11	185.83	208.21	223.05	194.03	204.47	205.63
CDR20291_0338	ppaC CDS	manganese-dependent inorganic pyrophosphatase	36623.6	-0.603236	0.0790959	4.88405e-14	523.21	610.32	608.19	421.85	578.96	541.48
CDR20291_0339	adhE CDS	aldehyde-alcohol dehydrogenase	537.748	-0.00495643	0.115497	0.968311	4.34	4.28	3.96	5.54	5.43	5.98
CDR20291_0340	hypothetical protein CDS	hypothetical protein	166.983	-0.593823	0.156244	0.000139476	11.46	13.03	12.78	8.83	10.79	13.11
CDR20291_0341	ABC transporter, ATP-binding protein CDS	ABC transporter, ATP-binding protein	690.327	0.144131	0.0988839	0.171715	20.38	20.6	20.06	26.85	32.6	32.11
CDR20291_0342	ABC transporter, permease protein CDS	ABC transporter, permease protein	604.491	0.205769	0.0993133	0.048577	4.23	4.78	4.61	5.96	7.72	7.61
CDR20291_0343	two-component sensor histidine kinase CDS	two-component sensor histidine kinase	233.483	0.057969	0.1289	0.682499	4.27	5.27	5.92	6.45	7.69	7.48
CDR20291_0344	two-component response regulator CDS	two-component response regulator	274.156	-0.0645434	0.156277	0.70291	6.56	8.96	8.56	6.95	12.25	11.8
CDR20291_0345	conserved hypothetical protein CDS	conserved hypothetical protein	11895.7	0.185896	0.0659185	0.0069532	41.42	45.63	51.45	62.84	75.7	73.92
CDR20291_0346	conserved hypothetical protein CDS	conserved hypothetical protein	1465.74	0.0176538	0.0856962	0.853534	68.25	76.8	72.81	85.3	110.52	102.32
CDR20291_0347	hypothetical protein CDS	hypothetical protein	61.3099	-0.36167	0.22907	0.109035	4.45	6.04	7.13	5.16	6.97	5.56
CDR20291_0348	hypothetical protein CDS	hypothetical protein	140.226	1.13679	0.184615	4.41275e-10	2.32	2.46	2.76	5.93	7.87	9.3
CDR20291_0349	metallo-beta-lactamase superfamily protein CDS	metallo-beta-lactamase superfamily protein	462.384	0.927425	0.105655	2.22606e-18	5.97	7	7.62	16.07	17.91	19.15
CDR20291_0350	putative guanosine 3',5'-bis-pyrophosphate (ppGpp) synthesis/degradation protein CDS	putative guanosine 3',5'-bis-pyrophosphate (ppGpp) synthesis/degradation protein	3831.71	0.237399	0.0690853	0.000896438	84.41	94.73	92.32	134.99	149.03	147.95
CDR20291_0351	putative phosphoesterase CDS	putative phosphoesterase	882.086	0.736578	0.0881367	1.09096e-16	17.6	21.49	20.8	42.95	46.36	45.51
CDR20291_0352	putative exported protein CDS	putative exported protein	810.535	0.489493	0.0853784	1.61483e-08	13.48	15.46	15.98	25.58	29.87	29.95
CDR20291_0353	conserved hypothetical protein CDS	conserved hypothetical protein	1556.74	0.37884	0.0732647	4.10069e-07	21.5	25.46	26.36	39.58	44.27	44.71
CDR20291_0354	conserved hypothetical protein CDS	conserved hypothetical protein	8658.65	-0.721147	0.0680658	7.88749e-26	366.46	420.07	396.96	293.35	338.75	332.11
CDR20291_0355	hypothetical protein CDS	hypothetical protein	6950.88	-0.807914	0.0731751	5.83411e-28	344.05	411.5	376.85	254.4	307.42	307.14
CDR20291_0356	putative transcriptional regulator CDS	putative transcriptional regulator	313.199	0.493876	0.135152	0.000287648	8.69	11.3	9.39	15.16	19.6	22.08
CDR20291_0357	hypothetical protein CDS	hypothetical protein	297.044	0.532017	0.125477	2.64192e-05	5.04	5.82	5.4	10.01	11.74	10.25
CDR20291_0358	putative membrane protein CDS	putative membrane protein	238.601	-0.0796971	0.140359	0.601035	5.15	7.11	5.67	6.21	7.99	8.6
CDR20291_0359	bglF CDS	PTS system, beta-glucoside-specific IIabc component	1036.77	0.661628	0.081792	1.13902e-15	8.16	9.56	9.33	17.69	19.86	20.33
CDR20291_0360	bglA CDS	6-phospho-beta-glucosidase	580.707	0.572394	0.104448	5.756e-08	6.1	7.07	6.72	13.43	13.18	13.47
CDR20291_0361	bglG CDS	beta-glucoside bgl operon transcription antiterminator	111.339	0.689583	0.1863	0.000172806	1.53	2.48	2.33	4.24	5	4.85
CDR20291_0362	asparagine synthetase CDS	asparagine synthetase	1403.21	-0.616969	0.0831431	2.06232e-13	19.98	24.94	22.74	17.92	21.19	19.91
CDR20291_0363	Radical SAM-superfamily protein CDS	Radical SAM-superfamily protein	19181.6	-0.114737	0.0777599	0.167643	628.87	713.66	762.85	715.3	968.01	939.32
CDR20291_0364	putative membrane protein CDS	putative membrane protein	8957.32	-0.330391	0.0695922	3.54797e-06	378.57	408.71	422	372.52	466.37	457.33
CDR20291_0365	ldhA CDS	(R)-2-hydroxyisocaproate dehydrogenase	138733	0.416167	0.0690904	3.23532e-09	2393.99	2441.12	2615.71	4025.01	4792.41	4662.04
CDR20291_0366	hadA CDS	isocaprenoyl-CoA:2-hydroxyisocaproate CoA-transferase	51669.3	0.799139	0.0813431	1.88599e-22	632.18	706.64	624.32	1451.44	1588.36	1596.36
CDR20291_0367	hadI CDS	activator of 2-hydroxyisocaproyl-CoA dehydratase	21958	0.878192	0.091564	1.50186e-21	385.91	412.07	394.14	1022.23	962.54	981.02
CDR20291_0368	hadB CDS	subunit of oxygen-sensitive 2-hydroxyisocaproyl-CoA dehydratase	57666.2	1.14968	0.0772686	1.82331e-49	588.69	638.49	590.54	1714.09	1880.01	1872.43
CDR20291_0369	hadC CDS	subunit of oxygen-sensitive 2-hydroxyisocaproyl-CoA dehydratase	73368.7	1.30187	0.0781208	5.60192e-61	751.19	851.73	756.38	2396.1	2740.02	2705.43
CDR20291_0370	acdB CDS	acyl-CoA dehydrogenase, short-chain specific	83524.5	1.30736	0.0902334	2.08002e-48	874.27	872.98	876.3	2997.78	2985.72	2906.07
CDR20291_0371	etfB1 CDS	electron transfer flavoprotein beta-subunit	94465.1	1.42328	0.0727121	8.08253e-85	1315.39	1346.15	1420.91	4692.1	5205.2	4927.79
CDR20291_0372	etfA1 CDS	electron transfer flavoprotein alpha-subunit	123756	1.41576	0.0935524	2.839e-51	1342.25	1309.31	1401.07	4987.43	5057.42	4602.91
CDR20291_0373	sigma-54-dependent transcriptional regulator CDS	sigma-54-dependent transcriptional regulator	4547.8	-1.17345	0.0828106	3.61357e-45	73.29	88.94	81.03	40.43	51.12	53.4
CDR20291_0374	fba CDS	putative fructose-bisphosphate aldolase	112787	-0.0992097	0.0731836	0.207225	2470.58	2637.7	2803.24	3280.04	3284.26	3347.92
CDR20291_0375	conserved hypothetical protein CDS	conserved hypothetical protein	217.528	-0.561523	0.140399	6.66255e-05	13.64	16.94	19.45	15.08	14.87	14.77
CDR20291_0376	pseudouridine synthase CDS	pseudouridine synthase	476.608	-0.270826	0.106471	0.014023	17	19.36	21.07	21.39	20.57	21.5
CDR20291_0377	transposase-like protein b CDS	transposase-like protein b	3751.91	-0.324824	0.0785597	5.53202e-05	70.45	79.88	84.77	84.05	84.24	82.4
CDR20291_0378	putative tRNA (Uracil-5-)-methyltransferase CDS	putative tRNA (Uracil-5-)-methyltransferase	2514.44	-0.402194	0.0832567	2.16834e-06	40.63	42.64	49.23	44.31	45.6	44.01
CDR20291_0379	putative exported protein CDS	putative exported protein	501.474	-0.793076	0.117114	1.42432e-11	11.02	12.31	15.62	10	9.65	10.07
CDR20291_0380	conserved hypothetical protein CDS	conserved hypothetical protein	196.988	-0.595291	0.138899	1.91705e-05	22.58	24.53	26.47	18.52	22.51	23.65
CDR20291_0381	cell surface protein CDS	cell surface protein	1568.27	1.20581	0.108785	2.04641e-28	14.95	16.24	20.05	41.66	60.33	59.11
CDR20291_0382	integrase, catalytic region CDS	integrase, catalytic region	915.086	0.081825	0.0854142	0.380339	19.48	22.01	21.03	26.97	30.5	31.88
CDR20291_0383	putative uncharacterized protein CDS	putative uncharacterized protein	349.752	0.110828	0.119915	0.393005	10.22	11.5	9.96	14.54	16.69	15.01
CDR20291_0384	rocR CDS	putative arginine utilization sigma-54 dependentregulatory protein	698.344	0.0873995	0.0968657	0.408569	8.93	11.38	10.73	14.61	15.02	14.63
CDR20291_0385	putative oxidoreductase CDS	putative oxidoreductase	43.2819	1.20005	0.323471	6.87312e-05	0.65	0.44	0.34	1.73	1.56	1.58
CDR20291_0386	conserved hypothetical protein CDS	conserved hypothetical protein	14.2091	0.957631	0.512909	0.0189189	0.35	0.58	0.91	1.75	1.85	2.1
CDR20291_0387	putative pyridoxal-phosphate dependent enzyme CDS	putative pyridoxal-phosphate dependent enzyme	101.093	1.19737	0.210219	6.21338e-09	0.72	1.1	0.84	2.52	3.3	2.64
CDR20291_0388	oraS CDS	D-ornithine aminomutase S component	7.17642	0.219442	0.46391	0.511808	0.36	0.43	0.24	0.61	0.66	0.62
CDR20291_0389	oraE CDS	D-ornithine aminomutase E component	91.9192	-0.10625	0.184971	0.587634	0.78	0.94	1.03	0.99	1.11	1.31
CDR20291_0390	putative component of D-ornithine aminomutase CDS	putative component of D-ornithine aminomutase	36.8622	0.449106	0.288625	0.0970794	0.42	0.49	0.44	0.71	1.07	0.88
CDR20291_0391	putative amino acid racemase CDS	putative amino acid racemase	28.358	0.572192	0.335204	0.0572399	0.34	0.45	0.5	1.05	0.93	0.87
CDR20291_0392	Na+/H+ antiporter CDS	Na+/H+ antiporter	108.464	0.712748	0.185764	9.79897e-05	1.1	1.29	1.17	2.27	2.92	2.93
CDR20291_0393	conserved hypothetical protein CDS	conserved hypothetical protein	23.8037	0.705127	0.388549	0.0351436	0.32	0.8	1.14	1.75	1.9	2
CDR20291_0394	conserved hypothetical protein CDS	conserved hypothetical protein	308.941	-0.349634	0.123352	0.00563107	15.82	22.22	22.64	20.13	21.05	21.82
CDR20291_0395	AraC-family transcriptional regulator CDS	AraC-family transcriptional regulator	331.48	-0.0379322	0.115887	0.767622	7.27	8.84	7.76	9.82	10.94	10.49
CDR20291_0396	conserved hypothetical protein CDS	conserved hypothetical protein	962.616	0.561956	0.0858668	9.86333e-11	6.69	8.05	8.35	14.8	15.55	15.64
CDR20291_0397	putative antibiotic resistance ABC transporter, ATP-binding protein CDS	putative antibiotic resistance ABC transporter, ATP-binding protein	305.8	0.328235	0.127166	0.0119875	2.55	2.32	2.66	3.93	4.17	4.8
CDR20291_0398	putative membrane protein CDS	putative membrane protein	10.7964	0.756072	0.55401	0.0616057	0.13	0.22	0.21	0.4	0.74	0.62
CDR20291_0399	putative beta-lactamase CDS	putative beta-lactamase	133.312	0.528075	0.175226	0.00249163	2.41	2.56	2.22	3.81	5.13	5.44
CDR20291_0400	ABC transporter, ATP-binding protein CDS	ABC transporter, ATP-binding protein	232.212	-0.00224467	0.137219	0.988261	6.55	7.69	7.23	10.11	9.3	9.35
CDR20291_0401	ABC transporter, permease protein CDS	ABC transporter, permease protein	1491.73	0.353102	0.0761681	5.89702e-06	9.34	10.67	10.96	15.67	19.22	18.63
CDR20291_0402	two-component sensor histidine kinase CDS	two-component sensor histidine kinase	2658.71	-0.298289	0.0698509	3.20655e-05	49.05	52.7	54.39	52.51	58.74	59.48
CDR20291_0403	two-component response regulator CDS	two-component response regulator	1693.12	-0.327514	0.0809255	7.9468e-05	54.26	62.62	62.45	63.14	64.86	63.17
CDR20291_0404	TetR-family transcriptional regulator CDS	TetR-family transcriptional regulator	792.943	-0.460082	0.0935432	1.28879e-06	32.49	39.64	36.32	34.27	35.77	35.18
CDR20291_0405	transposase-like protein b CDS	transposase-like protein b	1493.79	-0.461304	0.0889865	3.30924e-07	34.95	41.48	40.57	38.52	37.37	37.33
CDR20291_0406	putative hydrolase CDS	putative hydrolase	654.854	0.130717	0.106274	0.24931	17.39	23.31	24.52	26.27	34.25	35.69
CDR20291_0407	RpiR-family transcriptional regulator CDS	RpiR-family transcriptional regulator	700.607	-0.577157	0.131832	1.31887e-05	18.24	25.7	27.81	15.58	23.32	24.9
CDR20291_0408	RpiR-family transcriptional regulator CDS	RpiR-family transcriptional regulator	3146.88	-0.291668	0.0741684	0.000130281	82.99	102.61	101.83	90.33	114.45	110.43
CDR20291_0409	putative hydrolase CDS	putative hydrolase	28.8711	0.0636226	0.295965	0.824744	0.65	0.94	0.56	0.88	1.07	1.09
CDR20291_0410	malL CDS	oligo-1,6-glucosidase	118.538	0.123053	0.172422	0.503912	1.21	1.35	1.75	1.74	2.27	2.32
CDR20291_0411	PTS system, IIabc component CDS	PTS system, IIabc component	565.904	0.224063	0.122576	0.080506	4.84	6.36	6.34	6.96	9.99	10.89
CDR20291_0412	blaR CDS	putative beta-lactamase-inducing penicillin-binding protein	4050.87	0.90641	0.0839409	6.90769e-27	27.81	36.03	34.57	69.18	89.33	91.57
CDR20291_0413	blaI CDS	penicillinase repressor	948.285	1.16359	0.0933961	2.33213e-35	30.8	32.55	30.96	89.56	95.91	101.84
CDR20291_0414	putative iron-sulfur flavoprotein CDS	putative iron-sulfur flavoprotein	185.629	-0.000588525	0.165932	0.995616	4.87	4.87	7.52	8.21	7.59	7.29
CDR20291_0415	MarR-family transcriptional regulator CDS	MarR-family transcriptional regulator	381.437	-0.537141	0.114409	3.35266e-06	18.72	22.99	25.52	19.91	21.7	19.8
CDR20291_0416	putative iron-sulfur protein CDS	putative iron-sulfur protein	645.965	-0.395556	0.0926663	2.85643e-05	18.27	20.52	20.49	19.26	20.8	20.22
CDR20291_0417	conserved hypothetical protein CDS	conserved hypothetical protein	461.349	-0.481871	0.122371	9.95616e-05	13.13	15.64	17.06	11.08	17.09	15.62
CDR20291_0418	hypothetical protein CDS	hypothetical protein	159.245	-0.321756	0.153993	0.0410277	12.72	16.81	13.85	13.36	16.1	16.73
CDR20291_0419	hypothetical protein CDS	hypothetical protein	145.6	-0.0414764	0.157615	0.807097	5	6.14	7.09	7.96	7.63	7.98
CDR20291_0420	spaF CDS	putative lantibiotic ABC transporter, ATP-binding protein	155.488	0.37661	0.159913	0.0204027	3.24	3.43	4.3	6.38	7.01	6.03
CDR20291_0421	spaE CDS	putative lantibiotic ABC transporter, permease protein	357.371	0.160387	0.112213	0.17853	8.24	8.93	10.61	12.48	14.37	15.17
CDR20291_0422	spaG CDS	putative lantibiotic ABC transporter, permease protein	319.739	0.489365	0.121345	6.65425e-05	6.73	7.08	7.68	13.65	13.41	13.92
CDR20291_0423	spaR CDS	putative lantibiotic resistance two-component response regulator	690.021	0.614653	0.0980028	5.12829e-10	16.14	17.32	17.96	35.23	36.2	35.19
CDR20291_0424	spaK CDS	putative lantibiotic resistance two-component sensor kinase	1630.45	0.590837	0.0874081	2.26413e-11	18.08	18.38	20.67	38.5	39.29	38.61
CDR20291_0425	ABC transporter, permease protein CDS	ABC transporter, permease protein	319.046	0.436309	0.121509	0.00040521	2.16	2.28	2.42	3.51	4.67	4.5
CDR20291_0426	ABC transporter, ATP-binding protein CDS	ABC transporter, ATP-binding protein	37.4692	0.966521	0.312624	0.000855844	0.62	0.79	0.86	2.19	2.07	2.14
CDR20291_0427	putative uncharacterized protein CDS	putative uncharacterized protein	173.59	0.289299	0.147323	0.0568057	6.76	6.46	7.3	10.12	11.74	12.5
CDR20291_0428	two-component sensor histidine kinase CDS	two-component sensor histidine kinase	311.755	0.227777	0.124644	0.0803662	4.55	5.87	5.38	6.78	9.25	9.08
CDR20291_0429	two-component response regulator CDS	two-component response regulator	154.853	0.622553	0.16422	0.000139476	2.79	4.42	4.11	6.87	8.27	8.71
CDR20291_0430	putative carbon-nitrogen hydrolase CDS	putative carbon-nitrogen hydrolase	3990.6	-0.390054	0.0735692	2.0212e-07	108.1	119.84	115.86	102.9	122.83	127.58
CDR20291_0431	sugE CDS	quaternary ammonium compound-resistance protein	364.433	0.647265	0.115385	2.49009e-08	15.44	19.06	21.05	34.13	41.23	42.84
CDR20291_0432	putative phosphoribosylaminoimidazole-succinocarboxamide synthase CDS	putative phosphoribosylaminoimidazole-succinocarboxamide synthase	14936.8	-1.14047	0.0801627	1.69981e-45	618.71	592.22	684.79	342.03	412.86	401.95
CDR20291_0433	putative sugar-phosphate dehydrogenase CDS	putative sugar-phosphate dehydrogenase	156.883	0.225626	0.152557	0.155791	2.78	2.72	3.07	4.41	4.74	4.46
CDR20291_0434	PTS system, IIa component CDS	PTS system, IIa component	63.1897	0.512849	0.252704	0.0342222	3.04	1.63	2.85	5.09	4.92	5.39
CDR20291_0435	PTS system, IIb component CDS	PTS system, IIb component	203.913	0.31246	0.135242	0.0247835	7.25	8.27	8.45	12.78	14.03	13.67
CDR20291_0436	PTS system, IIc component CDS	PTS system, IIc component	237.954	0.651578	0.136789	2.00087e-06	4.77	4.79	5.61	10.75	11.2	10.59
CDR20291_0437	PTS system, IId component CDS	PTS system, IId component	211.185	0.602183	0.146935	4.20631e-05	4.32	3.59	4.47	8.03	8.76	9.02
CDR20291_0438	dna-binding response regulator CDS	dna-binding response regulator	160.04	0.472677	0.153063	0.0021749	3.87	4.87	4.33	7.57	8.89	8.31
CDR20291_0439	sensor histidine kinase CDS	sensor histidine kinase	154.528	0.614741	0.169562	0.00026093	1.63	2.25	1.57	3.58	4.1	3.84
CDR20291_0440	cell surface protein (putative hemagglutinin/adhesin) precursor CDS	cell surface protein (putative hemagglutinin/adhesin) precursor	2700	0.101919	0.0799028	0.23533	13.32	15.61	17.84	19.32	23.68	24.63
CDR20291_0441	D-alanyl-D-alanine carboxypeptidase CDS	D-alanyl-D-alanine carboxypeptidase	3567.83	0.203986	0.0797952	0.0145119	48.29	54.46	65.15	77.28	94.54	88.67
CDR20291_0442	putative transcription antiterminator CDS	putative transcription antiterminator	3300.93	0.0510997	0.0720414	0.523283	20.22	25.82	26.15	31.03	33.94	35.39
CDR20291_0443	putative membrane protein CDS	putative membrane protein	1032.72	0.405036	0.0908609	1.2434e-05	20.69	25.94	23.26	40.13	43.57	41.24
CDR20291_0444	putative membrane protein CDS	putative membrane protein	746.863	0.398004	0.0954333	4.38873e-05	23.19	31.04	27.61	43.63	51.73	50.44
CDR20291_0445	putative membrane protein CDS	putative membrane protein	38962	0.5942	0.0613748	1.16249e-21	488.82	592.77	574.3	1033.1	1155.51	1182.02
CDR20291_0446	two-component sensor histidine kinase CDS	two-component sensor histidine kinase	3285.94	0.597681	0.0707059	6.36969e-17	29.71	36.73	36.46	66.12	70.41	73.3
CDR20291_0447	two-component response regulator CDS	two-component response regulator	3075.34	0.861447	0.0854401	1.31927e-23	60.6	62.73	73.57	160.49	158.48	163.83
CDR20291_0448	putative signaling protein CDS	putative signaling protein	1686.17	-0.222901	0.0838095	0.0106821	10	12.98	14.14	12.88	14.75	14.86
CDR20291_0449	putative transcriptional regulator CDS	putative transcriptional regulator	1361.1	0.40543	0.0960115	3.4902e-05	15.18	19.09	23.15	31.5	35.2	35.67
CDR20291_0450	putative peptidase CDS	putative peptidase	477.043	1.50013	0.109955	3.69469e-42	4.44	4.51	5.09	16.94	18.07	19.01
CDR20291_0451	putative aminobenzoyl-glutamate transporter CDS	putative aminobenzoyl-glutamate transporter	681.116	1.50137	0.099948	1.25508e-50	4.17	4.94	5.36	16.65	20.33	18.46
CDR20291_0452	metallo-beta-lactamase superfamily hydrolase CDS	metallo-beta-lactamase superfamily hydrolase	32.3564	1.00292	0.357348	0.00189878	0.39	0.52	0.83	1.44	1.48	2.19
CDR20291_0453	putative amidohydrolase CDS	putative amidohydrolase	1602.83	1.57393	0.0795726	2.09794e-86	11.23	13.87	13.52	47.32	55.35	52.57
CDR20291_0454	putative membrane protein CDS	putative membrane protein	398.274	1.88345	0.124662	2.83903e-51	6.42	7.86	8.3	31.6	41.44	40.27
CDR20291_0455	putative membrane protein CDS	putative membrane protein	428.843	3.77845	0.155953	1.46224e-128	1.22	1.42	1.64	24.72	26.62	28.15
CDR20291_0456	DeoR-family transcriptional regulator CDS	DeoR-family transcriptional regulator	85.4575	-0.534628	0.203705	0.00756425	1.87	2.45	2.79	1.87	2.52	1.97
CDR20291_0457	conserved hypothetical protein CDS	conserved hypothetical protein	49.1983	-0.0983786	0.241456	0.68956	2.01	2.12	2.33	2.87	2.32	2.79
CDR20291_0458	cheB CDS	chemotaxis protein	301.009	-0.427526	0.121173	0.000509463	16.31	22.43	21.68	18.57	20.61	20.35
CDR20291_0459	cheC CDS	chemotaxis protein CheC	369.75	-0.192386	0.118294	0.12202	14.23	16.5	17.26	19.51	18.42	18.08
CDR20291_0460	cheD CDS	chemotaxis protein	409.974	-0.251931	0.1127	0.0315732	17.57	20.01	20.74	21.72	23.28	20.29
CDR20291_0461	cheW CDS	chemotaxis protein	501.36	-0.332859	0.103497	0.00173862	19.58	22.28	26.3	22.73	25.41	23.99
CDR20291_0462	putative chemosensory protein CDS	putative chemosensory protein	1382.07	-0.326817	0.0783327	4.71971e-05	29.08	33.68	36.19	33.84	35.5	36.14
CDR20291_0463	putative methyl accpeting chemotaxis protein CDS	putative methyl accpeting chemotaxis protein	1801.6	-0.11157	0.0901951	0.248145	19.72	23.25	26.4	28.8	29.44	27.44
CDR20291_0464	cheA CDS	chemotaxis protein	1288.39	-0.0482063	0.0886498	0.624007	11.18	12.51	15.08	16.21	16.79	17.19
CDR20291_0465	chemotaxis protein CDS	chemotaxis protein	232.163	-0.174492	0.1335	0.214303	9.33	12.44	13.71	13.08	13.67	14.98
CDR20291_0466	cheR CDS	chemotaxis protein methyltransferase	362.531	0.0678416	0.120372	0.608467	7.65	9.34	10.84	10.68	13.92	14.72
CDR20291_0467	putative chemotaxis-related protein-glutamate methylesterase CDS	putative chemotaxis-related protein-glutamate methylesterase	291.706	0.392941	0.122649	0.00169008	7.37	9.42	10.62	14.85	16.79	17.1
CDR20291_0468	conserved hypothetical protein CDS	conserved hypothetical protein	213.327	0.818883	0.139592	4.17107e-09	3.31	3.86	3.99	7.99	9.86	9.03
CDR20291_0469	putative ornithine cyclodeaminase CDS	putative ornithine cyclodeaminase	5910.46	0.192382	0.0625713	0.00316253	107.6	118.17	124.4	162.36	188.62	189.08
CDR20291_0470	putative lipoprotein CDS	putative lipoprotein	7437.89	0.255312	0.0832563	0.00308474	214.4	229.69	251.48	304.94	419.37	402.97
CDR20291_0471	putative membrane protein CDS	putative membrane protein	2748.4	0.259946	0.0830693	0.0025176	61.79	62.57	72.31	91.77	118.56	108.82
CDR20291_0472	putative penicillin-binding protein repressor CDS	putative penicillin-binding protein repressor	996.858	0.991521	0.106763	2.00114e-20	37.45	37.98	40.01	108.26	98.57	104.54
CDR20291_0473	putative penicillin-binding protein CDS	putative penicillin-binding protein	6825.2	0.807483	0.0622036	5.93285e-38	67.23	76.46	81.86	159.82	184.87	188.42
CDR20291_0474	putative exported protein CDS	putative exported protein	8154.94	1.3026	0.0809184	8.45739e-58	229.77	234.21	251.7	792.17	792.2	802.42
CDR20291_0475	putative membrane protein CDS	putative membrane protein	1005.79	0.975639	0.0907348	9.77706e-27	20.06	23.16	21.32	54.23	60.89	56.94
CDR20291_0476	sleC CDS	putative spore cortex-lytic enzyme pre-pro-form (putative spore peptidoglycan hydrolase)	250.591	-0.101279	0.133698	0.482332	3.27	4.54	5.15	4.67	5.67	5.76
CDR20291_0477	sleB CDS	putative spore-cortex-lytic protein	28.6293	0.51	0.325714	0.083702	0.57	0.7	0.72	1.26	1.22	1.63
CDR20291_0478	putative methylase CDS	putative methylase	552.692	-0.604497	0.108309	3.03369e-08	10.04	11.1	10.9	9.68	9.15	9.22
CDR20291_0479	sip2 CDS	signal peptidase I	1371.09	-0.500152	0.0823909	2.15579e-09	58.74	66.45	63.03	56.81	61.57	59.85
CDR20291_0480	sip2 CDS	singal peptidase I	973.41	-0.761451	0.0853493	7.9628e-19	45	50.21	48.3	34.02	39.34	40.17
CDR20291_0481	putative endonuclease CDS	putative endonuclease	621.739	-0.700501	0.103388	1.62975e-11	19.64	22.38	22.17	18.01	17.1	17.46
CDR20291_0482	putative phosphoribulokinase/uridine kinase CDS	putative phosphoribulokinase/uridine kinase	2098.98	-0.852722	0.0709535	7.89683e-33	30.42	35.41	36.31	23.9	25.81	25.95
CDR20291_0483	glsA CDS	probable glutaminase	2114.33	-0.415349	0.0889331	4.61221e-06	49.52	59.02	55.19	55.7	54.67	53.41
CDR20291_0484	conserved hypothetical protein CDS	conserved hypothetical protein	3859.33	0.164143	0.0709447	0.028095	125.19	142.25	137.76	193.99	212.41	205.64
CDR20291_0485	nfo CDS	endonuclease IV	7031.91	-0.931838	0.0760565	4.20048e-34	214.86	246.42	232.33	157.96	168.13	160.57
CDR20291_0486	putative aldo/keto reductase CDS	putative aldo/keto reductase	7451.83	-0.700668	0.0813033	1.262e-17	184.64	212.1	185.47	146.42	165.34	169.41
CDR20291_0487	putative endonuclease CDS	putative endonuclease	551.35	-0.155862	0.128238	0.249638	21.25	33.96	33.56	28.83	36.47	40.89
CDR20291_0488	putative iron-sulfur cluster protein CDS	putative iron-sulfur cluster protein	1311.46	0.440175	0.0763363	1.43761e-08	23.04	26.51	26.82	43.28	47.62	49.05
CDR20291_0489	putative ATP-binding protein CDS	putative ATP-binding protein	6047.78	0.500738	0.067711	3.10129e-13	43.65	47.1	49.61	85.38	91.51	91.24
CDR20291_0490	nth CDS	endonuclease iii	6041.73	-1.2642	0.083835	6.03349e-51	287.08	308.68	287.73	159.2	171.46	162.7
CDR20291_0491	putative RNA methylase CDS	putative RNA methylase	3709.43	-0.672483	0.0894513	9.06337e-14	191.88	209.46	207.77	175.93	167.23	166.48
CDR20291_0492	conserved hypothetical protein CDS	conserved hypothetical protein	3806.12	-0.51311	0.081173	4.41098e-10	101.56	113.57	117.04	105.17	102.19	103.27
CDR20291_0493	putative outer membrane lipoprotein CDS	putative outer membrane lipoprotein	1613.06	-1.09626	0.100617	1.68514e-27	44.87	48.56	43.9	29.21	28.04	28.52
CDR20291_0494	putative outer membrane lipoprotein CDS	putative outer membrane lipoprotein	2198.01	-1.61247	0.0766702	1.58242e-97	57.95	65.27	62.36	24.76	27.74	29.06
CDR20291_0495	conserved hypothetical protein CDS	conserved hypothetical protein	106.42	-0.768118	0.191653	4.35151e-05	3.42	3.79	3.97	2.86	3.3	2.39
CDR20291_0496	conserved hypothetical protein CDS	conserved hypothetical protein	102.545	-0.325514	0.192179	0.093299	2.27	3.25	3.71	2.49	3.79	3.37
CDR20291_0497	putative membrane protin CDS	putative membrane protin	321.988	-0.6279	0.118673	1.42213e-07	13.39	13.7	13.76	10.98	11.84	12.44
CDR20291_0498	thrS CDS	threonyl-tRNA synthetase	132171	-1.62743	0.115624	1.45518e-44	2191.37	2200.38	1795.55	756.58	989.34	977.41
CDR20291_0500	transposase-like protein b CDS	transposase-like protein b	1002.18	-0.456822	0.100526	7.68786e-06	19.7	22.72	22.95	22.25	20.74	20.31
CDR20291_0501	putative uncharacterized protein CDS	putative uncharacterized protein	4895.11	0.320151	0.0783985	6.94761e-05	74.84	90.26	101.45	127.61	160.5	160.93
CDR20291_0502	putative uncharacterized protein CDS	putative uncharacterized protein	5655.65	1.0478	0.0663778	2.04952e-55	100.13	117.1	124.28	300.71	320	330.05
CDR20291_0503	two-component sensor histidine kinase CDS	two-component sensor histidine kinase	501.716	-0.454927	0.0977541	4.65021e-06	8.18	9.16	10	7.94	9.35	9.36
CDR20291_0504	conserved hypothetical protein CDS	conserved hypothetical protein	5935.85	-1.12229	0.0826748	1.34332e-41	252	296.99	271.45	167.57	166.95	169.04
CDR20291_0505	putative efflux protein CDS	putative efflux protein	11965.6	-1.23417	0.0877565	1.32634e-44	230.94	326.63	292.18	138.49	173.97	169.79
CDR20291_0506	TetR-family transcriptional regulator CDS	TetR-family transcriptional regulator	5277.85	-1.02083	0.0853156	1.10958e-32	214.56	292.15	265.77	144.92	185.7	178.52
CDR20291_0507	gapN CDS	NADP-dependent glyceraldehyde-3-phosphate dehydrogenase	30587.6	-0.221996	0.118334	0.0725083	489.89	516.61	403.63	557.5	545.22	520.57
CDR20291_0508	TetR-family transcriptional regulator CDS	TetR-family transcriptional regulator	8779.5	2.01004	0.0718102	1.1286e-172	115.1	124.75	121.81	624.45	668.85	686.46
CDR20291_0509	putative PEP-utilising kinase CDS	putative PEP-utilising kinase	50741	1.95604	0.0715074	4.90502e-164	161.55	171.26	173.52	854.33	889.76	911.38
CDR20291_0510	putative signaling protein precursor CDS	putative signaling protein precursor	258.255	1.17383	0.135217	3.61242e-18	6.31	6.48	7.28	17.54	22.27	22.2
CDR20291_0511	conserved hypothetical protein CDS	conserved hypothetical protein	703.669	-0.0770183	0.101112	0.485072	51.02	56.63	57.06	56.46	78.25	76.21
CDR20291_0512	hypothetical protein CDS	hypothetical protein	236.856	-0.40322	0.149031	0.00759403	18.3	20.74	20.36	14.57	24.22	20.94
CDR20291_0513	hypothetical protein CDS	hypothetical protein	368.641	-0.511289	0.1187	1.99907e-05	4.08	4.54	4.22	3.97	3.79	4.25
CDR20291_0515	hypothetical protein CDS	hypothetical protein	1922.72	-0.620865	0.0794794	1.06056e-14	8.51	9.34	10.36	8.02	8.14	8.33
CDR20291_0516	putative cation transporting ATPase CDS	putative cation transporting ATPase	30148.5	-1.67385	0.0778461	7.22212e-102	417.86	488.52	469.65	159.98	212.53	208.38
CDR20291_0517	putative membrane protein CDS	putative membrane protein	2555.74	-1.68368	0.0694853	8.53688e-129	188.91	215.13	215.37	79.35	90.22	89.26
CDR20291_0518	hypothetical protein CDS	hypothetical protein	854.587	1.2096	0.114289	4.29745e-26	20.51	28.99	23.83	62.21	83.17	85.6
CDR20291_0519	conserved hypothetical protein CDS	conserved hypothetical protein	2487.98	0.894282	0.0782865	7.39772e-30	25.64	28.53	28.8	68.3	69.75	70.25
CDR20291_0520	conserved hypothetical protein CDS	conserved hypothetical protein	1566.71	0.899015	0.0788908	9.99492e-30	39.12	42.36	46.22	102.77	109.57	109.38
CDR20291_0521	hypothetical protein CDS	hypothetical protein	429.141	-0.982591	0.109019	2.45691e-19	45.49	59.46	58.29	34.65	38.56	36.49
CDR20291_0522	cotJB1 CDS	putative spore-coat protein	616.103	-0.853713	0.10958	8.22625e-15	50.78	72.26	68.35	44.8	50.56	44.92
CDR20291_0523	cotJC1 CDS	putative spore-coat protein	1196.61	-0.735009	0.0776785	6.15583e-21	48.73	57.93	57.96	40.9	45.84	45.55
CDR20291_0524	ogt1 CDS	methylated-DNA--protein-cysteine methyltransferase 1	560.475	0.197422	0.0985965	0.0568524	19.72	20.51	20.97	30.12	31.87	33
CDR20291_0525	putative plasmid-related protein CDS	putative plasmid-related protein	1352.37	-0.299083	0.0989207	0.00337032	114.73	133.96	129.3	108.78	159.19	145.4
CDR20291_0526	putative membrane protein CDS	putative membrane protein	832.281	-0.181667	0.114797	0.133384	97.43	83.75	89.88	104.4	103.85	113.93
CDR20291_0527	conserved hypothetical protein CDS	conserved hypothetical protein	621.43	-0.302778	0.100091	0.00330793	32.18	36.21	36.09	37.92	38.58	36.54
CDR20291_0528	putative uncharacterized protein CDS	putative uncharacterized protein	710.309	0.0349919	0.109967	0.774684	25.13	31.18	34.28	43.16	38.14	42.67
CDR20291_0530	transposase-like protein b CDS	transposase-like protein b	2336.78	-0.445675	0.0888787	7.61283e-07	45.4	53.85	54.01	51.7	49.39	48.6
CDR20291_0531	putative membrane-associated metalloprotease precursor CDS	putative membrane-associated metalloprotease precursor	173.909	-0.455264	0.152035	0.00294989	3.66	4.64	4.28	4.16	3.77	4.14
CDR20291_0532	conserved hypothetical protein CDS	conserved hypothetical protein	752.52	-0.599233	0.0871878	1.03557e-11	30.88	34.38	34.97	27.11	31.13	30.33
CDR20291_0533	two-component sensor histidine kinase CDS	two-component sensor histidine kinase	1019.28	-0.195033	0.101237	0.0667799	13.37	18.63	19.62	16.98	22.22	21.04
CDR20291_0534	two-component response regulator CDS	two-component response regulator	1374.3	-0.881892	0.111257	2.67841e-15	41.91	63.18	49.78	34.03	40.7	36.83
CDR20291_0535	putative ABC transporter, permease protein CDS	putative ABC transporter, permease protein	596.339	0.42251	0.103187	5.80411e-05	4.51	5.6	5.1	7.73	9.8	10.19
CDR20291_0536	ABC transporter, ATP-binding protein CDS	ABC transporter, ATP-binding protein	176.187	0.548068	0.152543	0.000332466	3.7	4.41	3.55	6.98	8.11	8.29
CDR20291_0537	conserved hypothetical protein CDS	conserved hypothetical protein	388.747	0.37241	0.375267	0.245139	23.39	45.11	46.01	37.82	83.59	103.03
CDR20291_0538	TetR-family transcriptional regulator CDS	TetR-family transcriptional regulator	3659.46	0.782199	0.0818172	2.27854e-21	70.51	97.36	92.47	178.5	211.54	214.22
CDR20291_0539	MerR-family transcriptional regulator CDS	MerR-family transcriptional regulator	408.638	0.457977	0.112732	6.26627e-05	7.12	9.86	9.26	15.55	16.38	16.74
CDR20291_0540	putative membrane protein CDS	putative membrane protein	82.7199	1.28701	0.226137	5.84644e-09	0.99	1.11	1.2	2.96	3.9	4.44
CDR20291_0541	putative transcriptional regulator CDS	putative transcriptional regulator	8.4935	-0.241725	0.466905	0.468985	0.17	0.89	0.45	0.25	0.45	0.61
CDR20291_0542	conserved hypothetical protein CDS	conserved hypothetical protein	15.5363	0.152574	0.372906	0.640333	1.05	1.19	1.72	1.13	2.57	2.53
CDR20291_0543	conserved hypothetical protein CDS	conserved hypothetical protein	47.6982	-1.04869	0.275055	5.65335e-05	5.09	5.79	7.7	3.96	3.81	3.5
CDR20291_0544	hypothetical protein CDS	hypothetical protein	1.38023	0.0379428	0.543321	0.863052	0.26	0.04	0.44	0.21	0.44	0.35
CDR20291_0545	putative phage-related regulatory protein CDS	putative phage-related regulatory protein	15.3194	0.392662	0.41171	0.243257	0.75	0.83	1.3	1.2	2.25	2.67
CDR20291_0546	putative phage-related regulatory protein CDS	putative phage-related regulatory protein	155.2	0.647372	0.162773	6.3719e-05	1.57	2.42	2.04	3.77	4.52	4.63
CDR20291_0547	putative phage-related replicative helicase CDS	putative phage-related replicative helicase	307.007	0.652412	0.12415	1.6827e-07	3.35	4.21	3.9	6.92	8.6	9.08
CDR20291_0548	putative phage positive regulator of late transcription CDS	putative phage positive regulator of late transcription	67.2628	0.336525	0.229834	0.139185	3.92	3.41	6.08	6.61	8.72	8.23
CDR20291_0549	putative ferredoxin CDS	putative ferredoxin	11903.2	-0.126277	0.0871581	0.175366	983.02	1209.71	1330.62	1471.21	1434.96	1391.85
CDR20291_0550	putative membrane protein CDS	putative membrane protein	37623.2	0.0503343	0.0722348	0.532413	1160.51	1347.43	1557.52	1783.41	1965.53	1892.58
CDR20291_0551	abc transporter, atp-binding/permease protein CDS	abc transporter, atp-binding/permease protein	13476.1	-0.425997	0.0792488	1.25824e-07	160.77	191.52	228.42	178.19	200.19	197.58
CDR20291_0552	putative transcriptional regulator CDS	putative transcriptional regulator	1066.81	-0.658524	0.0807637	6.77916e-16	35.48	43.34	42.78	31.97	35.24	35.78
CDR20291_0553	putative drug/sodium antiporter CDS	putative drug/sodium antiporter	602.653	0.145757	0.10978	0.212711	7.35	9.14	9.96	10.53	13.91	15.13
CDR20291_0554	conserved hypothetical protein CDS	conserved hypothetical protein	204.262	0.0639251	0.142562	0.682499	6.32	8.69	8.73	8.97	12.01	12.5
CDR20291_0555	conserved hypothetical protein CDS	conserved hypothetical protein	529.3	-0.251793	0.101027	0.0164658	9.88	12.28	11.48	11.1	12.75	14.03
CDR20291_0556	conserved hypothetical protein CDS	conserved hypothetical protein	267.489	-0.139002	0.122411	0.285175	14.51	15.28	18.16	18.21	20.01	20.05
CDR20291_0557	conserved hypothetical protein CDS	conserved hypothetical protein	471.834	-0.0454797	0.105388	0.69635	11.28	13.44	12.78	15.27	15.59	18
CDR20291_0558	putative radical SAM superfamily protein CDS	putative radical SAM superfamily protein	237.318	0.0829904	0.126901	0.547308	4.64	5.7	5.93	6.76	8.32	8.21
CDR20291_0559	putative acetyltransferase CDS	putative acetyltransferase	269.992	-0.0973761	0.120078	0.452979	12	13.62	14	14.51	17.91	17.32
CDR20291_0560	hypothetical protein CDS	hypothetical protein	199.938	-0.181806	0.157615	0.269699	16.75	26.05	24.64	19.87	28.3	30.84
CDR20291_0561	conserved hypothetical protein CDS	conserved hypothetical protein	1089.54	-1.12894	0.0924279	4.87364e-34	31.51	38.37	33.77	18.35	22.89	22.28
CDR20291_0562	hypothetical protein CDS	hypothetical protein	104.766	-0.0932273	0.185616	0.635102	5.07	4.56	4.16	5.74	5.85	5.78
CDR20291_0563	putative membrane protein CDS	putative membrane protein	127.094	0.192371	0.166417	0.268982	4.74	6.86	6.66	9.12	9.38	9.73
CDR20291_0564	putative transcriptional regulator CDS	putative transcriptional regulator	76.5583	0.0500901	0.200179	0.813801	6.19	7.28	8.05	9.91	10.88	9.22
CDR20291_0565	two-component response regulator CDS	two-component response regulator	307.655	-0.204575	0.11593	0.0926635	9.34	9.75	11.07	10.98	11.89	12.14
CDR20291_0566	two-component sensor histidine kinase CDS	two-component sensor histidine kinase	485.438	-0.399184	0.100045	9.10699e-05	11.07	13.68	13.31	11.45	13.8	13.3
CDR20291_0567	putative lantibiotic ABC transporter, ATP-binding protein CDS	putative lantibiotic ABC transporter, ATP-binding protein	444.202	-0.205501	0.108701	0.0714965	9.72	10.53	12.18	12.54	12.44	12.55
CDR20291_0568	putative lantibiotic ABC transporter, permease protein CDS	putative lantibiotic ABC transporter, permease protein	334.75	-0.239505	0.114726	0.0452716	9.83	10.95	13.1	11.76	13.48	13.08
CDR20291_0569	fic family protein; putative filamentation induced by cAMP protein CDS	fic family protein; putative filamentation induced by cAMP protein	3414.57	-1.22479	0.0865398	4.18139e-45	136.96	153.77	137.14	77.67	86.94	80.86
CDR20291_0570	GntR-family transcriptional regulator CDS	GntR-family transcriptional regulator	3628.64	-0.505957	0.0988377	4.34264e-07	132.96	143.13	129.21	130.41	129.36	121.5
CDR20291_0571	putative peptidase CDS	putative peptidase	172.175	0.644721	0.182652	0.00034582	1.4	1.61	0.98	2.67	3.2	2.82
CDR20291_0572	putative peptidase CDS	putative peptidase	196.372	0.230367	0.146156	0.130236	1.89	2.1	1.79	2.66	3.06	3.51
CDR20291_0573	putative membrane protein CDS	putative membrane protein	217.197	0.233102	0.133371	0.0939432	3.26	3.71	3.52	4.94	5.67	6.15
CDR20291_0574	GntR-family transcriptional regulator CDS	GntR-family transcriptional regulator	195.219	-0.259359	0.141525	0.0766998	11.41	13.98	11.88	12.23	15.2	14.06
CDR20291_0575	ABC transporter, ATP-binding protein CDS	ABC transporter, ATP-binding protein	420.333	-0.0605138	0.104054	0.597216	8.95	11.03	11.57	11.98	14.45	14.18
CDR20291_0576	putative ABC transporter, permease protein CDS	putative ABC transporter, permease protein	494.109	-0.0889502	0.136692	0.54744	13.86	16.98	19.7	14.99	23.91	25.1
CDR20291_0577	metallo-beta-lactamase superfamily protein CDS	metallo-beta-lactamase superfamily protein	314.828	-0.940253	0.137994	8.08993e-12	12.59	10.83	11.91	8.15	8.04	8.32
CDR20291_0578	putative chloride ion channel protein CDS	putative chloride ion channel protein	142.377	1.34983	0.174913	7.6837e-15	1.12	1.52	1.32	4.18	5.12	4.59
CDR20291_0579	u2 CDS	putative Na(+)/H(+) antiporter	167.704	1.51949	0.164808	2.20325e-20	1.33	1.37	1.79	5.26	6.26	6.23
CDR20291_0580	u1 CDS	putative regulatory protein	246.52	-1.0391	0.144134	4.6929e-13	15.96	17.56	21.72	9.15	13.15	13.37
CDR20291_0581	tcdD CDS	putative transcriptional regulator	0	0	NA	NA	0	0	0	0	0	0.02
CDR20291_0582	tcdB CDS	toxin B	923.59	-0.0426335	0.0852709	0.653571	2.48	2.85	2.98	3.48	3.56	3.79
CDR20291_0583	tcdE CDS	putative cell wall hydrolase protein	56.2719	0.218589	0.235582	0.357032	1.54	2.59	2.37	3.17	3.99	3.16
CDR20291_0584	tcdA CDS	toxin A	6212.2	0.512237	0.0651519	9.00577e-15	11.51	13.8	14.31	22.42	26.72	27.15
CDR20291_0585	dtxA CDS	putative exported protein	123.474	0.876214	0.178915	6.9986e-07	2.92	3.07	3.57	6.81	9.09	8.56
CDR20291_0586	d1 CDS	conserved hypothetical protein	446.47	-0.272869	0.140003	0.0590789	43.22	46.93	34.38	46.35	45.38	46
CDR20291_0587	hypothetical protein CDS	hypothetical protein	151.727	0.979227	0.178254	2.5619e-08	7.12	8.55	7.69	22.74	21.5	19.01
CDR20291_0588	d2 CDS	putative lantibiotic ABC transporter, permease protein	25.7674	1.52378	0.435519	0.000113111	0.29	0.17	0.62	1.14	1.71	1.72
CDR20291_0589	d3 CDS	putative lantibiotic ABC transporter, peremase protein	22.3688	1.49394	0.447423	0.000198841	0.29	0.38	0.23	1.11	1.04	1.66
CDR20291_0590	d4 CDS	putative lantibiotic ABC transporter, ATP-binding protein	39.3786	0.667966	0.30269	0.016855	0.58	0.56	0.83	1.09	1.74	1.8
CDR20291_0591	two-component response regulator CDS	two-component response regulator	1227.39	-0.502218	0.106424	3.13027e-06	42.45	41.25	42.9	41.59	39.43	38.18
CDR20291_0592	two-component sensor histidine kinase CDS	two-component sensor histidine kinase	2687.31	-0.443195	0.072469	1.78851e-09	43.62	46.82	48	40.19	48.13	48.72
CDR20291_0593	putative regulatory protein CDS	putative regulatory protein	125.527	0.265372	0.168115	0.126225	4.78	6.44	7.14	9.29	10.96	9.74
CDR20291_0594	putative glyoxalase CDS	putative glyoxalase	134.543	0.524753	0.170044	0.00199681	3.88	5.84	4.91	8.62	9.63	10.57
CDR20291_0596	conserved hypothetical protein CDS	conserved hypothetical protein	514.65	0.240933	0.0974454	0.01768	12.16	14.29	15.44	20.77	23.25	22.81
CDR20291_0597	putative membrane protein CDS	putative membrane protein	9.98772	0.124689	0.412655	0.709235	0.64	0.75	1.39	1.08	1.63	1.61
CDR20291_0598	putative acetyltransferase CDS	putative acetyltransferase	203.34	0.210973	0.136996	0.141701	7.45	7.58	8.49	11.6	12.06	13.31
CDR20291_0599	conserved hypothetical protein CDS	conserved hypothetical protein	982.439	0.264377	0.107889	0.0183575	22.27	25.73	24.12	30.18	43.94	43.97
CDR20291_0600	putative RNA polymerase sigma factor CDS	putative RNA polymerase sigma factor	335.738	0.608329	0.1161	1.97703e-07	10.3	11.74	11.23	20.16	24.47	24.45
CDR20291_0601	putative membrane protein CDS	putative membrane protein	127.065	-0.00682119	0.164088	0.967246	3.64	4.11	3.64	4.51	5.69	5.1
CDR20291_0602	putative membrane protein precursor CDS	putative membrane protein precursor	69.6959	0.361786	0.23126	0.112843	1.26	2.49	2	3.57	3.47	3.21
CDR20291_0603	amidohydrolase 3 CDS	amidohydrolase 3	274.541	0.0857654	0.122436	0.520875	3.29	3.48	3.39	4.63	4.9	5.06
CDR20291_0604	putative uncharacterized protein CDS	putative uncharacterized protein	99.136	-0.375288	0.188586	0.0474636	1.65	1.8	1.94	1.46	1.79	2.23
CDR20291_0605	conserved hypothetical protein CDS	conserved hypothetical protein	505.345	1.04317	0.11119	7.65109e-21	6.63	7.14	6.61	18.02	18.52	20.76
CDR20291_0606	hypothetical protein CDS	hypothetical protein	283.628	1.00139	0.13601	1.697e-13	2.09	3.07	3.32	7.28	8.13	7.61
CDR20291_0607	probable transporter CDS	probable transporter	465.739	0.708232	0.108623	8.88205e-11	5.37	5.37	5.92	11.98	12.65	12.4
CDR20291_0608	putative sodium:solute symporter CDS	putative sodium:solute symporter	562.891	0.590291	0.097989	2.45429e-09	8.53	9.33	9.17	17.25	19.1	18.86
CDR20291_0609	LacI-family transcriptional regulator CDS	LacI-family transcriptional regulator	1429.16	0.438159	0.081303	1.16133e-07	21.37	26.32	26.9	44.02	45.25	46.89
CDR20291_0610	putative ATP-dependent peptidase CDS	putative ATP-dependent peptidase	256.156	1.09461	0.157651	2.78136e-12	2.21	2.77	2.23	5.31	8.13	7.88
CDR20291_0611	infC CDS	translation initiation factor IF-3	12945	0.445099	0.0737938	3.09492e-09	490.23	555.17	570.17	986.21	979.41	995.88
CDR20291_0612	rpmI CDS	50S ribosomal protein L35	13080.2	-0.377464	0.0734396	4.83435e-07	1422.44	1658.56	1698.87	1637.76	1630.01	1647.43
CDR20291_0613	rplT CDS	50S ribosomal protein L20	28887.6	-0.439839	0.0602518	6.70521e-13	1726.32	2039.92	2110.02	1810.44	1954.49	2038.88
CDR20291_0614	conserved hypothetical protein CDS	conserved hypothetical protein	150.953	0.529663	0.178093	0.00279514	4.28	4.54	5.18	10.46	9.09	8.2
CDR20291_0615	putative nucleotide phosphodiesterase CDS	putative nucleotide phosphodiesterase	1334.51	-0.0769278	0.0828597	0.395575	14.28	15.37	15.01	18.14	19.18	19.67
CDR20291_0616	putative nucleotide phosphodiesterase CDS	putative nucleotide phosphodiesterase	227.155	0.115499	0.136721	0.431601	2.07	2.13	2.74	3.3	3.26	3.62
CDR20291_0617	putative short chain dehydrogenase CDS	putative short chain dehydrogenase	144.217	-0.120738	0.154077	0.459369	3.9	4.26	3.97	4.53	5.33	5.13
CDR20291_0618	conserved hypothetical protein CDS	conserved hypothetical protein	1767.19	-0.636964	0.0822099	1.71413e-14	47.12	55.31	52.31	37.7	48.07	47.92
CDR20291_0619	MerR-family transcriptional regulator CDS	MerR-family transcriptional regulator	396.138	-0.478352	0.134487	0.000424612	11.25	13.53	10.74	8.87	13.14	12.09
CDR20291_0620	TetR-family transcriptional regulator CDS	TetR-family transcriptional regulator	815.713	-0.256852	0.0858496	0.00386408	29.38	32.52	34.24	33.35	38.45	36.09
CDR20291_0621	putative exported peptidase CDS	putative exported peptidase	505.59	-0.498039	0.106707	4.07734e-06	6.44	7.78	7.23	5.66	7.6	7.05
CDR20291_0622	probable cation transport protein CDS	probable cation transport protein	3184.18	0.103614	0.0812729	0.23533	42.83	52.86	48.93	68.88	71.32	68.53
CDR20291_0623	putative cation transport protein CDS	putative cation transport protein	1518.8	0.224806	0.0936607	0.0215632	42.47	42.95	45	69.8	68.77	67.21
CDR20291_0624	putative RNA methylase CDS	putative RNA methylase	456.896	0.398428	0.111985	0.000483366	8.84	10.16	11.98	18.47	18.19	18.52
CDR20291_0625	pheS CDS	phenylalanyl-tRNA synthetase alpha chain	7538.6	-0.661676	0.0709596	2.53981e-20	173.99	199.63	191.39	153.9	162.76	161.77
CDR20291_0626	pheT CDS	phenylalanyl-tRNA synthetase beta chain	25077.7	-0.526307	0.062397	7.95633e-17	230.46	263.79	285.89	229.23	247.95	247.63
CDR20291_0627	conserved hypothetical protein CDS	conserved hypothetical protein	9793.41	-0.490557	0.0651946	1.19921e-13	360.93	392.33	430.45	355.91	391.66	381.63
CDR20291_0628	putative membrane protein CDS	putative membrane protein	98.3518	0.453633	0.198814	0.0216059	2.55	2.17	2.75	4.52	5.5	4.21
CDR20291_0629	protease CDS	protease	3632.78	-0.153576	0.0687441	0.0341141	28.23	30.55	33.16	35.1	37.37	38.54
CDR20291_0630	putative phosphohydrolase CDS	putative phosphohydrolase	2553.2	-0.193518	0.0799027	0.0207494	93.43	102.26	99.93	113.33	114.17	119.56
CDR20291_0631	putative DNA repair protein CDS	putative DNA repair protein	376.494	-0.145267	0.119017	0.249493	17.51	16.46	18.04	20.89	20.34	21.95
CDR20291_0632	putative reductase CDS	putative reductase	4179.95	-0.254142	0.0724564	0.000683887	108.82	123.29	115.64	118.61	139.07	134.77
CDR20291_0633	putative signaling protein CDS	putative signaling protein	9669.9	0.151479	0.0880796	0.105101	62.72	74.34	93.35	106.06	118.87	118.24
CDR20291_0634	pepD CDS	putative aminoacyl-histidine dipeptidase	110467	-0.0545165	0.0588861	0.378334	1497.88	1669.31	1711.42	1936.76	2224.46	2153.28
CDR20291_0635	putative DNA mismatch repair protein CDS	putative DNA mismatch repair protein	10068.1	-1.41463	0.0619565	1.84778e-114	116.33	132.16	139.29	61.44	66.47	67.01
CDR20291_0636	hypothetical transmembrane protein CDS	hypothetical transmembrane protein	960.477	-1.0285	0.104933	1.41664e-22	41.21	48.45	55.79	33.01	30.78	30.59
CDR20291_0637	argS CDS	arginyl-tRNA synthetase	15508.9	-0.69461	0.0706403	1.85294e-22	210.58	240.11	260.58	191.52	201.72	193.41
CDR20291_0638	hypothetical protein CDS	hypothetical protein	1756.69	-0.824909	0.119248	5.07366e-12	37.89	56.14	61.08	30.48	43.36	42.12
CDR20291_0639	putative adenosylcobamide-dependent radical SAM superfamily protein CDS	putative adenosylcobamide-dependent radical SAM superfamily protein	4337.96	-0.422589	0.0651693	1.81946e-10	52.72	61	64.88	52.81	62.45	63.6
CDR20291_0640	conserved hypothetical protein CDS	conserved hypothetical protein	3796.18	-0.464403	0.0807964	1.52022e-08	74.2	80.91	87.62	79.14	78.22	77.47
CDR20291_0642	putative phosphate butyryltransferase CDS	putative phosphate butyryltransferase	5560.84	-1.20978	0.0725188	7.15729e-62	172.51	179.41	182.7	93.16	108.71	109.21
CDR20291_0643	cooS CDS	putative bifunctional carbon monoxide dehydrogenase/acetyl-CoA synthase	36968.6	0.521816	0.0741117	4.17143e-12	303.73	328.35	360.32	540.44	678.54	713.43
CDR20291_0644	cooC CDS	putative carbon monoxide dehydrogenase accessoryprotein	9544.79	0.175665	0.0795012	0.0355654	223.56	224.17	274.32	322.14	384	396.69
CDR20291_0645	fhs CDS	formate--tetrahydrofolate ligase	65111.1	0.0713597	0.0603385	0.275424	727.11	796.7	857.63	1055.21	1149.89	1162.15
CDR20291_0646	fchA CDS	methenyltetrahydrofolate cyclohydrolase	3251.18	0.142864	0.0958524	0.161295	92.11	97.79	117.13	157.55	142.44	154.81
CDR20291_0647	folD CDS	putative FolD bifunctional protein	5134.33	0.0834488	0.0783568	0.326806	109.51	116.25	133.41	167.97	166.74	176.58
CDR20291_0648	conserved hypothetical protein CDS	conserved hypothetical protein	6143.93	0.269632	0.0785195	0.000892206	163.85	164.73	189.07	272.56	277.65	291.75
CDR20291_0649	putative methylenetetrahydrofolate reductase CDS	putative methylenetetrahydrofolate reductase	5067.21	0.269756	0.0888343	0.00335244	98.73	104.76	123.86	180.34	168.88	181.35
CDR20291_0650	putative carbon monoxide dehydrogenase/acetyl-CoA synthase complex, dihydrolipoyl dehydrogenase subunit CDS	putative carbon monoxide dehydrogenase/acetyl-CoA synthase complex, dihydrolipoyl dehydrogenase subunit	8092.33	0.347187	0.0765612	9.26209e-06	94.68	106.13	122.55	180.64	181.99	190.62
CDR20291_0651	putative carbon monoxide dehydrogenase/acetyl-CoA synthase complex, nickel-inserting subunit CDS	putative carbon monoxide dehydrogenase/acetyl-CoA synthase complex, nickel-inserting subunit	3129.73	0.581531	0.112468	2.95832e-07	65.87	59.44	77.59	143.41	126.16	141.98
CDR20291_0652	putative carbon monoxide dehydrogenase/acetyl-CoA synthase complex, small subunit CDS	putative carbon monoxide dehydrogenase/acetyl-CoA synthase complex, small subunit	8646.78	0.516479	0.100394	3.8052e-07	146.55	147.6	177.22	322.65	287.05	299.51
CDR20291_0653	putative carbon monoxide dehydrogenase/acetyl-CoA synthase complex, alpha subunit CDS	putative carbon monoxide dehydrogenase/acetyl-CoA synthase complex, alpha subunit	12711.5	0.852932	0.0684692	4.34288e-35	123.48	139.06	153.73	324.77	336.08	351.6
CDR20291_0654	putative carbon monoxide dehydrogenase/acetyl-CoA synthase complex, methyltransferase subunit CDS	putative carbon monoxide dehydrogenase/acetyl-CoA synthase complex, methyltransferase subunit	16984.5	0.575368	0.0643108	9.63622e-19	308.01	360.74	395.51	651.93	723.3	761.26
CDR20291_0655	putative carbon monoxide dehydrogenase/acetyl-CoA synthase complex, beta subunit CDS	putative carbon monoxide dehydrogenase/acetyl-CoA synthase complex, beta subunit	42316.6	0.459756	0.0687288	4.06377e-11	320.35	339.59	391.83	584.77	665.96	706
CDR20291_0656	gcvH CDS	putative glycine cleavage system H protein	7240.74	0.457906	0.0859829	1.63025e-07	340.56	315.14	351.47	576.54	634.96	670.33
CDR20291_0657	putative iron-sulfur protein CDS	putative iron-sulfur protein	2891.25	-0.573516	0.0849176	2.41198e-11	34.69	33.5	40.99	30.81	33.89	33.53
CDR20291_0658	putative radical SAM superfamily protein CDS	putative radical SAM superfamily protein	1887.6	-0.832078	0.0743332	1.04659e-28	54.8	58.1	64.8	40.6	46.44	46.83
CDR20291_0659	putative radical SAM superfamily protein CDS	putative radical SAM superfamily protein	1140.35	-0.708441	0.08115	4.75364e-18	28.96	31.33	35.14	24.23	26.49	27.43
CDR20291_0660	putative biotin/lipoate-protein ligase CDS	putative biotin/lipoate-protein ligase	830.278	-0.539627	0.103137	2.26718e-07	24.26	23.84	27.82	23.56	22.17	23.9
CDR20291_0661	conserved hypothetical protein CDS	conserved hypothetical protein	1598.04	-0.607205	0.110867	5.41906e-08	221.53	197.82	210.52	189.19	182.35	180.97
CDR20291_0662	conserved hypothetical protein CDS	conserved hypothetical protein	8602.17	-0.787897	0.0854421	5.10581e-20	549.29	562.54	526.22	397.07	441.96	436.45
CDR20291_0663	hypothetical protein CDS	hypothetical protein	6159.21	-0.581937	0.0883606	7.24344e-11	447.27	443.28	428.26	377.9	400.57	405.35
CDR20291_0664	hisK CDS	putative histidinol phosphatase	547.224	-0.237251	0.108041	0.0352711	14.67	16.5	16.69	14.69	18.8	21.15
CDR20291_0665	putative exported protein CDS	putative exported protein	372.777	0.941279	0.177205	7.36628e-08	5.04	6.34	6.61	9.87	18.08	20.19
CDR20291_0666	putative exported protein CDS	putative exported protein	376.928	1.5859	0.14307	1.32213e-28	7.78	6.11	8.86	31.51	29.88	31.91
CDR20291_0668	putative aminotransferase CDS	putative aminotransferase	94.4642	1.03965	0.204173	2.01777e-07	0.97	1.36	1.13	3.16	3.49	3.24
CDR20291_0669	glpK1 CDS	glycerol kinase	89.0619	0.54349	0.218088	0.0107957	0.88	1.05	0.98	1.36	2.42	2.24
CDR20291_0670	putative ethanolamine transporter CDS	putative ethanolamine transporter	360.36	0.963028	0.12866	7.19603e-14	3.91	5.09	4.69	9.66	13.59	13.26
CDR20291_0671	DeoR-family transcriptional regulator CDS	DeoR-family transcriptional regulator	583.245	0.0847495	0.101131	0.442138	12.93	17.03	16.71	21.83	22.08	22.46
CDR20291_0672	putative chemotaxis protein CDS	putative chemotaxis protein	1227.05	0.235234	0.0816913	0.00560348	27.38	30.8	31.53	45.83	49.5	47
CDR20291_0673	putative chemotaxis protein CDS	putative chemotaxis protein	661.553	0.0526335	0.104435	0.650183	17.57	16.61	20.35	25.05	25.88	25.25
CDR20291_0674	putative membrane protein CDS	putative membrane protein	125.723	-1.04866	0.176281	1.70362e-09	8.12	9.88	10.81	4.83	6.3	7.12
CDR20291_0675	putative lipoprotein CDS	putative lipoprotein	1826.92	-0.396057	0.0762912	3.57221e-07	27.66	30.36	31.48	26.41	33.17	31.86
CDR20291_0676	putative signaling protein CDS	putative signaling protein	3362.01	-0.113289	0.0664766	0.110635	22.33	26.08	28.18	28.71	32.83	33.56
CDR20291_0677	putative ATP-dependent DNA helicase CDS	putative ATP-dependent DNA helicase	978.156	-0.0219681	0.0822516	0.809747	8.92	10	11.13	12.29	13.94	13.52
CDR20291_0678	amino acid ABC transporter, substrate-binding protein CDS	amino acid ABC transporter, substrate-binding protein	967.337	-0.725883	0.0880487	2.77778e-16	28.93	33.39	30.71	23.3	26.39	25.61
CDR20291_0679	amino acid ABC transporter, permease protein CDS	amino acid ABC transporter, permease protein	1139.82	-0.615936	0.0828766	1.89763e-13	40.31	44.87	42.89	34.27	38.93	38.84
CDR20291_0680	amino acid ABC transporter, ATP-binding protein CDS	amino acid ABC transporter, ATP-binding protein	1571.19	-0.211445	0.0909974	0.0263879	45.32	51.32	50.19	45.93	61.62	63.55
CDR20291_0681	iscS1 CDS	putative cysteine desulfurase	1224.8	-0.622478	0.0883155	2.9098e-12	26.28	26.45	28.32	22.86	23.49	24.12
CDR20291_0682	thiI CDS	putative thiamine biosynthesis protein	3755.42	-0.608064	0.0854707	1.89646e-12	76.93	79.45	86.32	72.02	69.78	70.83
CDR20291_0683	fimbrial protein (pilin) CDS	fimbrial protein (pilin)	3661.24	-0.723373	0.0720633	2.40732e-23	107.6	118.87	124.19	92.36	96.29	95.5
CDR20291_0684	putative reductase CDS	putative reductase	1483.68	-0.432305	0.075518	1.81466e-08	49.48	59.91	58.07	49.99	58.38	57.98
CDR20291_0685	putative signaling protein CDS	putative signaling protein	572.57	0.655109	0.140075	2.99527e-06	5.13	5.76	5.67	8.29	13.72	14.08
CDR20291_0686	plfA CDS	pyruvate formate-lyase activating enzyme	5377.56	0.0745823	0.0842639	0.4196	139.42	166.82	140.82	196.03	220.18	219.6
CDR20291_0687	plfB CDS	formate acetyltransferase	83586.2	-0.264642	0.0909332	0.00496003	838.53	942.06	782.66	865.47	1010.4	1001.39
CDR20291_0688	Ca2+/Na+ antiporter CDS	Ca2+/Na+ antiporter	105.281	0.129089	0.180981	0.500446	1.65	2.32	1.97	2.59	2.82	3.42
CDR20291_0689	putative ATP-dependent RNA helicase CDS	putative ATP-dependent RNA helicase	12778	-0.75389	0.0703205	1.81243e-26	190.96	216.35	218.85	161.99	170.8	163.62
CDR20291_0690	putative transcription antiterminator CDS	putative transcription antiterminator	389.534	1.12776	0.143396	3.05172e-15	2.22	2.89	2.59	5.62	8.51	8.97
CDR20291_0691	gutM CDS	glucitol operon activator protein	266.643	1.28284	0.156189	1.5288e-16	7.28	7.95	6.88	18.58	27.21	28.7
CDR20291_0692	gutA CDS	PTS system, glucitol/sorbitol-specific IIc2 component	601.144	1.36658	0.103705	2.216e-39	10.58	12.77	14.26	37.83	45.81	47.82
CDR20291_0693	srlE CDS	PTS system, glucitol/sorbitol-specific IIb component	1240.35	1.49807	0.116415	1.03986e-37	33.4	39.27	37.08	105.46	156.83	162.48
CDR20291_0694	srlE' CDS	PTS system, glucitol/sorbitol-specific IIc component	3193.78	1.49319	0.0941315	3.08711e-56	51.65	68.09	65.88	189.98	252.81	266.12
CDR20291_0695	srlB CDS	PTS system, glucitol/sorbitol-specific IIa component	2135.67	1.49336	0.1139	4.30256e-39	56.34	70.11	64.97	181.32	277.42	278.33
CDR20291_0696	gutD CDS	sorbitol-6-phosphate 2-dehydrogenase	184.689	1.17632	0.162361	2.90767e-13	3.14	3.12	2.72	9.29	9.21	9.33
CDR20291_0697	transposase-like protein b CDS	transposase-like protein b	577.328	-0.506532	0.101958	9.29598e-07	11.71	13.35	13.1	11.92	11.46	12.45
CDR20291_0698	putative formate dehydrogenase CDS	putative formate dehydrogenase	865.386	-0.770938	0.0870824	1.46107e-18	8.5	10.64	10.68	7.36	8.03	7.92
CDR20291_0699	spoIIAA CDS	anti-sigma F factor antagonist	254.693	-0.560316	0.138406	5.46537e-05	18.1	21.17	17.73	17.15	17.8	16.18
CDR20291_0700	spoIIAB CDS	anti-sigma F factor	513.657	-0.675536	0.101832	4.32766e-11	29.35	31.77	31.67	23.15	25.96	28.61
CDR20291_0701	sigF CDS	RNA polymerase sigma-F factor	744.504	-0.855282	0.0870235	1.51427e-22	23.63	27.01	28.49	17.64	20.46	20.38
CDR20291_0702	spoVAC CDS	stage V sporulation protein AC	24.4399	0.108153	0.31454	0.719019	1.02	1.19	1.17	1.21	2.17	1.63
CDR20291_0703	spoVAD CDS	stage V sporulation protein AD	203.476	0.53219	0.139159	0.000143568	3.3	3.3	3.63	6.17	7.1	6.91
CDR20291_0704	spoVAE CDS	stage V sporulation protein AE	110.038	0.721028	0.190373	0.000116661	4.53	4.57	5.01	9.91	12.57	9.82
CDR20291_0705	LacI-family transcriptional regulator CDS	LacI-family transcriptional regulator	5418.25	-0.411444	0.0791996	3.47727e-07	118.87	133.95	129.95	107.71	142.65	137.46
CDR20291_0706	putative membrane protein CDS	putative membrane protein	596.708	0.775574	0.0987219	5.8446e-15	9.93	11.07	11.68	21.67	27.08	27.37
CDR20291_0707	putative membrane protein CDS	putative membrane protein	156.994	0.75706	0.165551	4.02372e-06	4.83	5.23	5.98	10.03	14.52	12.99
CDR20291_0708	putative amidohydrolase CDS	putative amidohydrolase	424.182	0.538767	0.121138	1.0565e-05	6.13	5.38	7.09	11.87	12.13	12.84
CDR20291_0709	conserved hypothetical protein CDS	conserved hypothetical protein	538.239	0.390723	0.103668	0.000222804	10.16	9.67	11.26	17.22	18.66	19.51
CDR20291_0710	hypothetical protein CDS	hypothetical protein	9506.24	-0.16441	0.0792018	0.0491778	485.71	559.08	526.79	626.33	633.26	620.29
CDR20291_0711	cytidine/deoxycytidylate deaminase family protein CDS	cytidine/deoxycytidylate deaminase family protein	10298.9	-0.158034	0.0961245	0.122223	480.27	491.48	493.71	618.56	574.94	566.49
CDR20291_0712	penicillin-binding protein CDS	penicillin-binding protein	34540.9	-0.324766	0.0780232	4.9284e-05	281.48	310.36	304.78	320.72	321.29	316.63
CDR20291_0713	putative exported protein CDS	putative exported protein	195.558	0.384772	0.145976	0.00961294	3.88	5.71	5.67	8.33	9.8	8.91
CDR20291_0714	putative stage IV sporulation protein CDS	putative stage IV sporulation protein	4798.28	-0.306278	0.0973832	0.00213528	88.91	125.27	119.8	97.88	137.5	125.5
CDR20291_0715	putative N-acetylmuramoyl-L-alanine amidase CDS	putative N-acetylmuramoyl-L-alanine amidase	3363.28	-0.300587	0.0662906	9.94474e-06	81.86	89.17	92.9	87.43	100.4	100.33
CDR20291_0716	ABC transporter, ATP-binding protein CDS	ABC transporter, ATP-binding protein	5645.77	0.724451	0.084909	2.5675e-17	52.97	56.12	59.4	128.13	122.51	125.32
CDR20291_0717	putative membrane protein CDS	putative membrane protein	1369.05	0.314034	0.107293	0.00456717	29.38	44.34	47.78	61.56	70.05	71.19
CDR20291_0718	putative metal-binding protein CDS	putative metal-binding protein	1699.65	-0.478028	0.0986226	1.78922e-06	142.32	184.35	151.74	130.28	171.29	158.76
CDR20291_0719	putative ATP/GTP-binding protein CDS	putative ATP/GTP-binding protein	7250.49	-0.594399	0.0947533	5.16019e-10	139.71	145.97	141.14	130.58	125.52	121.29
CDR20291_0720	conserved hypothetical protein CDS	conserved hypothetical protein	7996.68	-0.258641	0.0751203	0.000857835	254.04	273.06	280.8	298.87	305.01	301.48
CDR20291_0721	putative NUDIX-family hydrolase CDS	putative NUDIX-family hydrolase	5829.68	0.0799251	0.0789766	0.354183	264	254.02	281.57	354.23	390.1	398.45
CDR20291_0722	conserved hypothetical protein CDS	conserved hypothetical protein	209.864	0.0992139	0.147612	0.534109	6.82	5.97	6.06	8.55	10.09	8.81
CDR20291_0723	putative membrane protein CDS	putative membrane protein	33.8162	0.680751	0.325489	0.0211055	1.35	1.55	1.23	2.24	3.78	3.71
CDR20291_0724	putative membrane protein CDS	putative membrane protein	20.8794	0.651602	0.402	0.0549434	0.69	1.18	0.54	1.72	1.95	2.29
CDR20291_0725	nadE CDS	NH3-dependent NAD(+) synthetase	5203.11	-0.0680895	0.0649836	0.335071	135.46	151.23	156.48	179.78	194.94	193.47
CDR20291_0726	conserved hypothetical protein CDS	conserved hypothetical protein	8413.28	-0.223553	0.061949	0.000481367	241.81	273.03	277.43	285.3	313.94	312.21
CDR20291_0727	LacI-family transcriptional regulator CDS	LacI-family transcriptional regulator	2968.62	0.271391	0.071439	0.000233503	52.35	58.85	56.74	81.73	96.69	95.77
CDR20291_0728	putative hydroxymethylglutaryl-CoA lyase CDS	putative hydroxymethylglutaryl-CoA lyase	149.062	1.18859	0.169978	1.78434e-12	1.79	2.2	2.31	6.6	6.46	6.59
CDR20291_0729	putative membrane protein CDS	putative membrane protein	169.005	0.761204	0.153675	6.47188e-07	1.77	2.08	1.9	3.88	4.82	4.68
CDR20291_0730	act CDS	putative beta-alanine CoA-transferase	299.495	0.566858	0.131138	1.7215e-05	4.26	4.36	3.93	8.31	8.3	8.8
CDR20291_0731	crt1 CDS	3-hydroxybutyryl-CoA dehydratase (crotonase)	28.3314	0.197839	0.302669	0.492689	0.54	0.86	0.62	0.98	1.26	0.95
CDR20291_0732	probable permease CDS	probable permease	95.3671	0.100028	0.195	0.629218	1.59	1.14	1.52	2.05	2.09	2.09
CDR20291_0733	putative CoA-transferase CDS	putative CoA-transferase	183.814	0.0381871	0.139836	0.804047	2.72	3.09	3.46	3.71	4.65	4.46
CDR20291_0734	putative acyl-CoA dehydrogenase CDS	putative acyl-CoA dehydrogenase	161.05	-0.136749	0.147247	0.384998	2.99	3.02	3.28	3.53	3.99	3.81
CDR20291_0735	electron transfer flavoprotein beta-subunit CDS	electron transfer flavoprotein beta-subunit	114.485	0.00806458	0.170743	0.967246	2.67	2.79	3.57	3.78	4.47	4
CDR20291_0736	electron transfer flavoprotein alpha-subunit CDS	electron transfer flavoprotein alpha-subunit	443.793	0.255681	0.10179	0.0156779	7.55	8.5	8.73	12.03	13.71	14.38
CDR20291_0737	putative sigma-54-dependent transcriptional regulator CDS	putative sigma-54-dependent transcriptional regulator	437.393	0.861621	0.111551	1.3774e-14	4.03	5.42	4.66	10.59	12.03	12.21
CDR20291_0738	hypothetical protein CDS	hypothetical protein	3357.09	-0.597085	0.0973499	1.23129e-09	231.19	252.14	254.89	168.64	242.35	246.18
CDR20291_0739	putative membrane protein CDS	putative membrane protein	50.703	-0.899896	0.260335	0.000271979	4.57	6.96	6.46	3.62	4.37	4.21
CDR20291_0740	conserved hypothetical protein CDS	conserved hypothetical protein	357.887	0.225407	0.110943	0.0521805	6.16	6.99	7.33	10.42	11.21	10.71
CDR20291_0741	floX CDS	putative flavodoxin	1503.18	0.0568053	0.0844236	0.542726	55.92	56.37	61.79	78.94	80.86	84.21
CDR20291_0742	putative signaling protein CDS	putative signaling protein	4607.49	-0.0519043	0.0690337	0.494999	44.32	51.45	57.67	59.07	69.52	70.26
CDR20291_0743	putative universal stress protein CDS	putative universal stress protein	16222.2	-0.24175	0.111299	0.0359541	917.92	882.46	881.52	772.35	1186.45	1115.76
CDR20291_0744	putative PTS system, IIb component CDS	putative PTS system, IIb component	6236.69	-0.152257	0.119191	0.228046	455.35	451.99	451.73	394.66	639.72	628.3
CDR20291_0745	GntR-family transcriptional regulator CDS	GntR-family transcriptional regulator	6563.37	-1.07418	0.0881311	6.8677e-34	254.67	297.89	254.58	164.73	178.47	170.12
CDR20291_0746	probable transporter CDS	probable transporter	1277.76	1.25005	0.10055	2.94109e-35	11.51	14.21	13.76	33.93	45.71	48.33
CDR20291_0747	PTS system, IIabc component CDS	PTS system, IIabc component	6836.87	0.20278	0.0737662	0.00837742	65.15	77.27	69.99	103.52	111.58	114.88
CDR20291_0748	putative 6-phospho-beta-glucosidase CDS	putative 6-phospho-beta-glucosidase	7955.36	0.237624	0.0758194	0.00255373	103.48	113.22	108.4	167.41	173.07	177.13
CDR20291_0749	putative transcription antiterminator CDS	putative transcription antiterminator	7562.4	0.47702	0.0749745	4.01102e-10	145.88	168.21	152.53	274.47	304.34	299.66
CDR20291_0750	two-component response regulator CDS	two-component response regulator	11752.2	0.988484	0.0697154	3.92157e-45	214.71	247.43	229.69	560.48	646.1	653.74
CDR20291_0751	two-component sensor histidine kinase CDS	two-component sensor histidine kinase	10280.2	0.938422	0.0777268	3.57603e-33	148.98	166.54	157.69	401.99	414.79	409.53
CDR20291_0752	putative lantibiotic ABC transporter, ATP-binding protein CDS	putative lantibiotic ABC transporter, ATP-binding protein	2635.97	1.04711	0.0824691	1.41806e-36	36.43	42.91	39.31	108.26	111.19	111.97
CDR20291_0753	putative lantibiotic ABC transporter, permease protein CDS	putative lantibiotic ABC transporter, permease protein	2372.5	1.19865	0.0818744	4.12337e-48	34.98	42.77	42.14	104.19	135.07	133.95
CDR20291_0754	putative lantibiotic ABC transporter, permease protein CDS	putative lantibiotic ABC transporter, permease protein	4157.56	1.13075	0.0659323	3.65215e-65	62.53	72.64	73.94	193.84	210.65	212.96
CDR20291_0755	rbr CDS	rubrerythrin	295489	-1.00602	0.121121	1.00778e-16	16056.7	17230.4	12695.2	8910.28	11103.6	10786
CDR20291_0756	putative oxidative stress regulatory protein CDS	putative oxidative stress regulatory protein	160445	-0.872511	0.12339	8.99065e-13	11999.9	12195.8	9159.97	7468.73	8597	8223.12
CDR20291_0757	rbo CDS	rubredoxin oxidoreductase (desulfoferrodoxin)	170607	-0.875826	0.123263	1.2317e-12	12845.9	13000.1	9833.23	7772.44	9417.42	8960.6
CDR20291_0758	putative oxidative stress protein CDS	putative oxidative stress protein	126301	-1.51715	0.135372	3.92617e-29	2917.82	3068.47	2106.52	1172.05	1345.37	1287.88
CDR20291_0759	metallo-beta-lactamase superfamily protein CDS	metallo-beta-lactamase superfamily protein	445.996	-0.0588357	0.105606	0.613564	11.41	11.32	12.26	14.06	15.08	16.13
CDR20291_0760	putative membrane protein CDS	putative membrane protein	18285.7	1.64417	0.264224	1.60521e-10	111.9	129.34	219.33	562.24	738.75	707.95
CDR20291_0761	putative ATP-dependent RNA helicase CDS	putative ATP-dependent RNA helicase	331.653	-0.303761	0.117109	0.0118936	5.74	6.81	8.04	6.57	7.68	8
CDR20291_0762	putative homocitrate/2-isopropylmalate synthase CDS	putative homocitrate/2-isopropylmalate synthase	1800.88	-0.13451	0.0748904	0.0909158	29.41	33.12	37.03	36.36	41.58	43.89
CDR20291_0763	putative aconitase/3-isopropylmalate dehydratase CDS	putative aconitase/3-isopropylmalate dehydratase	5783.8	-0.723086	0.0805906	5.56221e-19	66.59	78.55	91.63	61.59	63.13	66.16
CDR20291_0764	putative isocitrate/3-isopropylmalate dehydrogenase CDS	putative isocitrate/3-isopropylmalate dehydrogenase	3231.55	-1.03856	0.0856242	1.53159e-33	78.17	89.19	108.92	57.16	61.55	60.24
CDR20291_0765	MarR-family transcriptional regulator CDS	MarR-family transcriptional regulator	230.085	0.970061	0.138001	1.86993e-12	6.25	7.5	6.69	16.36	19.74	18.66
CDR20291_0766	putative acetyltransferase CDS	putative acetyltransferase	283.862	0.45115	0.120573	0.000225126	9.52	10	10.77	17.28	19.47	19.63
CDR20291_0767	putative reductase CDS	putative reductase	2355.8	0.126762	0.0907879	0.192103	86.85	79.8	94.42	123.18	133.23	128.98
CDR20291_0768	putative DNA-binding protein CDS	putative DNA-binding protein	789.719	-0.000568328	0.112937	0.995206	54.17	48.17	55.96	73.08	68.34	71.91
CDR20291_0769	putative membrane-associated CAAX amino terminalprotease CDS	putative membrane-associated CAAX amino terminalprotease	1065.15	-0.301202	0.139628	0.0359808	30.46	35.77	42.54	26.11	46.06	46.08
CDR20291_0770	putative hydrolase CDS	putative hydrolase	3952.68	-0.589426	0.0756311	1.30962e-14	104.48	114.94	118.52	84.83	106.62	110.76
CDR20291_0771	putative formyltransferase CDS	putative formyltransferase	10176.5	-0.629258	0.0628935	3.97016e-23	205.14	225.11	231.16	173.59	196.49	204.66
CDR20291_0772	conserved hypothetical protein CDS	conserved hypothetical protein	318.413	-0.528873	0.114321	4.65157e-06	8.26	9.93	9.63	7.92	8.92	8.81
CDR20291_0773	putative glycosyl transferase CDS	putative glycosyl transferase	1024.44	-0.171174	0.0805292	0.0436891	16.17	18.74	20.48	20.29	22.9	22.77
CDR20291_0774	cell surface protein CDS	cell surface protein	17540.9	0.0448748	0.0828102	0.627619	378.99	375.02	394.09	452.1	588.5	566.8
CDR20291_0775	putative nuclease CDS	putative nuclease	81.0322	0.641358	0.224723	0.00326038	2.29	4.66	4.18	7.73	8.5	7.85
CDR20291_0776	hypothetical protein CDS	hypothetical protein	6527.42	0.494262	0.0809331	1.74154e-09	100.75	125.75	144.8	208.47	247.05	249.09
CDR20291_0777	conserved hypothetical protein CDS	conserved hypothetical protein	226.905	1.08501	0.144954	5.8863e-14	5.48	7.64	6.36	18.3	18.54	19.54
CDR20291_0778	conserved hypothetical protein CDS	conserved hypothetical protein	336.96	0.739101	0.124286	3.01641e-09	2.91	3.28	4.11	6.99	7.72	8.7
CDR20291_0779	abgB2 CDS	putative aminobenzoyl-glutamate utilization protein	1431.5	0.694559	0.0877209	4.16871e-15	15.77	15.41	18.87	33.62	37.37	38.84
CDR20291_0780	conserved hypothetical protein CDS	conserved hypothetical protein	386.383	0.43419	0.132475	0.0012317	27.02	31.24	33.23	41.55	63.25	64.59
CDR20291_0781	putative membrane protein CDS	putative membrane protein	603.89	0.363685	0.0984282	0.000305777	26.53	26.87	29.41	44.05	52.52	48.06
CDR20291_0782	MarR-family transcriptional regulator CDS	MarR-family transcriptional regulator	669.753	0.331353	0.106721	0.00254105	25.62	30.74	27.32	39.02	53.86	50.47
CDR20291_0783	oppB CDS	oligopeptide ABC transporter, permease protein	4222.23	0.504703	0.0717863	4.18334e-12	66.63	74.02	77.07	135.63	140.07	140.95
CDR20291_0784	oppC CDS	oligopeptide ABC transporter, permease protein	3219.95	0.293508	0.0854711	0.000874628	60.02	66.55	76.78	112.13	107.17	115.64
CDR20291_0785	oppA CDS	oligopeptide ABC transporter, substrate-binding lipoprotein	12090.7	0.865507	0.0725216	2.17391e-32	106.9	108.48	127.02	257.46	297.66	289.05
CDR20291_0786	oppD CDS	oligopeptide ABC transporter, ATP-binding protein	4974.56	0.614613	0.0838223	4.00877e-13	76.17	77.26	88.31	166.64	169.51	163.9
CDR20291_0787	oppF CDS	oligopeptide ABC transporter, ATP-binding protein	8224.53	0.350339	0.0674568	3.78133e-07	151.14	161.03	171.96	260.17	294.92	278.45
CDR20291_0788	sigma-54 factor, interaction domain-containing protein,transcriptional regulatory protein levr CDS	sigma-54 factor, interaction domain-containing protein,transcriptional regulatory protein levr	915.991	-0.236853	0.0907549	0.0121443	7.21	7.94	8.36	7.68	8.97	10.18
CDR20291_0789	conserved hypothetical protein CDS	conserved hypothetical protein	11.1267	0.716428	0.543658	0.071514	0.1	0.21	0.38	0.58	0.87	0.62
CDR20291_0790	PTS system, IIb component CDS	PTS system, IIb component	17.1797	0.536086	0.413716	0.117078	1.02	0.7	0.73	1.43	1.95	2.16
CDR20291_0791	PTS system, IIc component CDS	PTS system, IIc component	79.783	0.695924	0.211487	0.000737314	0.87	0.96	1.08	1.88	2.21	2.5
CDR20291_0792	PTS system, IIa component CDS	PTS system, IIa component	55.7597	0.164758	0.226544	0.476978	3.1	3.36	3.48	4.99	4.97	5.34
CDR20291_0793	6-phospho-alpha-glucosidase CDS	6-phospho-alpha-glucosidase	285.164	0.0900589	0.121407	0.495545	3.81	4.65	4.62	5.37	7.02	6.42
CDR20291_0794	conserved hypothetical protein CDS	conserved hypothetical protein	2499.71	1.2105	0.0881127	1.37897e-42	31.82	39.32	38.85	93.69	124.61	127.33
CDR20291_0795	putative exported protein CDS	putative exported protein	1290.47	0.863988	0.0822257	1.60193e-25	17.29	19.2	22.11	43.05	51.42	49.79
CDR20291_0796	putative membrane protein CDS	putative membrane protein	225.695	-2.50302	0.182911	1.31609e-42	17.96	20.7	14.8	3.1	4.57	4.97
CDR20291_0797	conserved hypothetical protein CDS	conserved hypothetical protein	2438.77	-0.680675	0.0777327	3.97771e-18	64.27	71.26	67.56	53.69	58.35	57.85
CDR20291_0798	modA CDS	putative molybdenum ABC transporter, substrate-binding protein	2966.5	-0.362923	0.0962348	0.000226403	81.63	88.05	77.89	86.14	84.66	87.2
CDR20291_0799	modB CDS	putative molybdenum ABC transporter, permease protein	572.606	0.529156	0.117118	7.7269e-06	13.59	12.02	13.2	25.45	25.09	25.9
CDR20291_0800	modC CDS	putative molybdenum ABC transporter, ATP-bindingprotein	1345.63	-0.0881201	0.0913937	0.37547	26.6	28.03	27.01	33.97	33.52	35.86
CDR20291_0801	maa CDS	maltose O-acetyltransferase	773.619	-0.304155	0.0969279	0.0023259	29.79	33.8	32.89	35.27	34.36	34.74
CDR20291_0802	ABC transporter, substrate-binding lipoprotein CDS	ABC transporter, substrate-binding lipoprotein	76190.6	0.499369	0.105129	2.79597e-06	1031.8	1204.87	1658.2	2184.39	2661.28	2580.54
CDR20291_0803	ABC transporter, ATP-binding protein CDS	ABC transporter, ATP-binding protein	25702.6	0.0677526	0.10086	0.534984	566.02	657.85	877.28	846.09	1093.31	1018.83
CDR20291_0804	ABC transporter, permease protein CDS	ABC transporter, permease protein	11044	0.124497	0.0939949	0.216195	206.46	236.52	309.44	319.76	391.29	391.35
CDR20291_0805	ABC transporter, substrate-binding lipoprotein CDS	ABC transporter, substrate-binding lipoprotein	842.739	-0.00115892	0.0907847	0.990292	14.5	16.97	19.81	20.65	24.64	23.52
CDR20291_0806	ABC transporter, ATP-binding protein CDS	ABC transporter, ATP-binding protein	1154.77	0.235993	0.0981378	0.0211433	24.07	28.78	35.67	44.84	48.77	46.39
CDR20291_0807	abc transporter, permease protein CDS	abc transporter, permease protein	5619.28	0.0994658	0.104963	0.383192	101.61	120.93	164.57	163.94	197.03	194.95
CDR20291_0808	putative carbohydrate kinase CDS	putative carbohydrate kinase	2618.48	-0.633559	0.0855657	2.28869e-13	37.07	45.98	44.14	36.95	35.73	36.45
CDR20291_0809	tlpB CDS	transposase-like protein B	2660.55	-0.755115	0.0882874	1.99114e-17	54.08	68.92	65.7	50.44	47.92	50.24
CDR20291_0810	putative membrane protein CDS	putative membrane protein	3903.07	-0.804545	0.0734266	1.44541e-27	183.65	193.87	200.43	141.12	154.06	148.54
CDR20291_0811	putative membrane protein CDS	putative membrane protein	23876.6	-0.903436	0.0755376	1.36691e-32	602.14	642.15	628.14	429.25	469.85	443.38
CDR20291_0812	glgC CDS	glucose-1-phosphate adenylyltransferase	2800.05	-0.0894127	0.0917885	0.37031	50.87	49.38	55.83	54.22	70.28	74.13
CDR20291_0813	glgD CDS	glycogen biosynthesis protein	2253.52	-0.0637579	0.0713029	0.4154	40.09	43.22	44.69	49.37	58.37	57.35
CDR20291_0814	glgA CDS	glycogen synthase	4374.12	-0.272047	0.0681812	0.000104512	65.66	71.57	72.44	73.44	79.7	80.16
CDR20291_0815	glgP CDS	glycogen phosphorylase	6310.31	-0.333197	0.0627447	2.01395e-07	54.27	61.74	66.26	60.63	66.34	66.94
CDR20291_0816	putative alpha-amylase CDS	putative alpha-amylase	1960.89	-0.442166	0.0817404	1.05245e-07	23.72	23.97	28.6	23.4	26.37	25.45
CDR20291_0817	GntR-family transcriptional regulator CDS	GntR-family transcriptional regulator	2833.88	-1.09136	0.0760921	3.56828e-46	104.95	133.91	125.11	67.26	80.79	80.77
CDR20291_0818	speA CDS	arginine decarboxylase	2622.51	-0.285076	0.0748669	0.000215972	36.87	43.71	42.39	43.89	45.57	45.66
CDR20291_0819	speD CDS	S-adenosylmethionine decarboxylase proenzyme	1038.33	-0.358294	0.102813	0.000662529	49.5	56.09	73.13	59.21	61.87	64.17
CDR20291_0820	speE CDS	spermidine synthase	3866.41	-0.122991	0.0940919	0.221351	84.3	92.42	122.76	115.64	125.85	125.68
CDR20291_0821	speB CDS	putative agmatinase	4074.43	-0.0799432	0.0959852	0.44427	86.89	94.37	127.61	118.04	138.31	134.63
CDR20291_0822	cspA CDS	cold shock protein	4008.26	-0.609269	0.0635794	2.48862e-21	451.19	527.45	540.39	410.89	465.22	458.64
CDR20291_0823	iron-dependent hydrogenase CDS	iron-dependent hydrogenase	13944.7	-0.179747	0.0720685	0.0170649	186.68	196.45	226.64	232.14	244.82	244.63
CDR20291_0824	iron-dependent hydrogenase CDS	iron-dependent hydrogenase	4545.72	0.457562	0.0661781	1.01116e-11	48.95	55.5	56.2	94.12	102.2	101.28
CDR20291_0825	metallo-beta-lactamase superfamily exported protein CDS	metallo-beta-lactamase superfamily exported protein	5100.99	-0.0391619	0.0724266	0.627449	155.44	182.88	180.71	222.05	229.47	226.08
CDR20291_0826	tlpB CDS	putative transposase-like protein B	1674.21	-0.0350318	0.0968593	0.74471	28.57	34.24	32.49	43.68	40.32	40.41
CDR20291_0827	conserved hypothetical protein CDS	conserved hypothetical protein	209.34	-0.0363023	0.135263	0.805868	11.47	12.78	13.76	16.66	16.21	16.82
CDR20291_0828	conserved hypothetical protein CDS	conserved hypothetical protein	11978.2	0.558405	0.0630089	1.95303e-18	121.28	140.91	141.93	235.27	285.24	284.47
CDR20291_0829	dinB CDS	DNA polymerase IV	1680.6	1.2669	0.0760507	1.0305e-61	16.66	19.98	19.77	57.25	62.39	63.62
CDR20291_0830	opuCA CDS	glycine betaine/carnitine/choline ABC transporter, ATP-binding protein	63549.6	0.27549	0.0722451	0.000228563	989.63	1169.04	1054.08	1643.16	1800.99	1804.83
CDR20291_0831	opuCC CDS	glycine betaine/carnitine/choline ABC transporter, substrate-binding protein	89404.3	0.0379001	0.0703953	0.620815	1086.83	1310.28	1203.66	1458.2	1739.71	1796.06
CDR20291_0832	putative cation efflux rotein CDS	putative cation efflux rotein	353.114	1.3942	0.122494	5.96847e-30	4.48	4.97	4.52	15.89	17.02	17.12
CDR20291_0833	aldo/keto reductase CDS	aldo/keto reductase	1844.81	-1.35295	0.0784294	4.24369e-66	45.89	50.12	49.84	22.39	27.6	26.8
CDR20291_0834	putative membrane protein CDS	putative membrane protein	513.635	-0.346838	0.102315	0.000937537	8.28	10.55	10.53	9.98	10.05	10.72
CDR20291_0835	UbiA prenyltransferase family membrane protein CDS	UbiA prenyltransferase family membrane protein	161.248	-0.478523	0.177386	0.00687021	3.26	4.66	5.65	3.2	4.42	5.13
CDR20291_0836	putative hydrolase CDS	putative hydrolase	365.55	-0.424451	0.117928	0.000395111	13.73	13.76	14.32	13.87	14.12	13.6
CDR20291_0837	putative membrane protein CDS	putative membrane protein	831.176	-0.98114	0.101541	5.82711e-22	49.05	50.23	49.73	33.75	32.82	34.29
CDR20291_0838	putative drug/sodium antiporter CDS	putative drug/sodium antiporter	1561.6	0.0336249	0.0778961	0.699583	21.55	25.41	23.98	30.03	34.84	32.92
CDR20291_0839	putative 30S ribosomal protein S1 CDS	putative 30S ribosomal protein S1	4487.04	-0.359658	0.08108	1.44524e-05	81.29	86.72	80.2	79.54	89.54	91.41
CDR20291_0840	putative phosphoesterase CDS	putative phosphoesterase	516.306	0.120696	0.105844	0.287298	11.3	15.92	16.23	19.55	21.57	22.28
CDR20291_0841	putative membrane protein CDS	putative membrane protein	92.1353	-0.00258672	0.220535	0.990106	3.47	5.1	5.32	3.65	7.38	7.63
CDR20291_0842	leuA CDS	2-isopropylmalate synthase	86.9733	0.698221	0.225518	0.00137327	0.64	0.99	0.72	1.3	1.84	2.21
CDR20291_0843	leuC CDS	3-isopropylmalate dehydratase large subunit	101.82	0.44073	0.183041	0.0161449	1.45	1.56	1.88	2.8	3.11	3.27
CDR20291_0844	leuD CDS	3-isopropylmalate dehydratase small subunit	52.0182	0.874772	0.272672	0.000680791	1.71	1.3	1.43	3.89	4.29	3.61
CDR20291_0845	leuB CDS	3-isopropylmalate dehydrogenase	237.471	1.2118	0.154334	3.00144e-15	2.71	2.94	2.65	6.85	9.43	10.24
CDR20291_0846	putative thioesterase CDS	putative thioesterase	934.147	0.220739	0.0861413	0.0141068	29.77	36.22	39.35	52.32	56.7	56.1
CDR20291_0847	putative aminotransferase CDS	putative aminotransferase	46838.4	0.416335	0.088722	2.88576e-06	747.96	833.09	741.06	1406.85	1407.03	1398.81
CDR20291_0848	serA CDS	putative D-3-phosphoglycerate dehydrogenase	26166.5	0.4936	0.0897988	5.90921e-08	459.95	488.2	494.14	955.01	888.44	899.48
CDR20291_0849	conserved hypothetical protein CDS	conserved hypothetical protein	31888.3	0.57809	0.0924463	5.7361e-10	408.92	427.33	441.15	904.54	843.76	829.6
CDR20291_0850	putative signaling protein CDS	putative signaling protein	359.376	0.404705	0.120248	0.000957355	1.41	1.9	2.18	3.03	3.45	3.33
CDR20291_0851	putative radical SAM protein CDS	putative radical SAM protein	4003.28	-0.916762	0.0766114	1.28981e-32	52.31	62.18	55.73	36.98	41.56	42.41
CDR20291_0852	ABC transporter, substrate-binding lipoprotein CDS	ABC transporter, substrate-binding lipoprotein	2295.21	-0.534585	0.0781993	1.48483e-11	56.03	61.86	58.66	49.78	58.54	55.43
CDR20291_0853	ABC transporter, permease protein CDS	ABC transporter, permease protein	84.3033	-0.16066	0.195554	0.42895	2.03	2.63	2.95	2.82	3.42	2.76
CDR20291_0854	ABC transporter, ATP-binding protein CDS	ABC transporter, ATP-binding protein	61.3038	-0.353439	0.227412	0.115232	1.74	2.18	2.53	1.95	1.99	2.59
CDR20291_0855	putative regulatory protein CDS	putative regulatory protein	78.1127	-0.705665	0.214242	0.000688644	3.42	5.05	4.64	3.51	3.17	3.65
CDR20291_0856	fumA CDS	fumarate hydratase, subunit A	3461.28	1.23469	0.0755715	2.02256e-59	49.07	51.27	53.42	156.53	164.33	168.74
CDR20291_0857	fumB CDS	putative fumarate hydratase, subunit B	2107.44	0.99665	0.0929145	1.24928e-26	51.73	49.62	58.71	143.94	142.94	145.79
CDR20291_0858	NAD-dependent malic enzyme CDS	NAD-dependent malic enzyme	6759.7	0.928717	0.0747337	4.9985e-35	77.65	79.51	89.55	203.92	211.92	219.02
CDR20291_0859	conserved hypothetical protein CDS	conserved hypothetical protein	738.886	-0.385654	0.109719	0.000569026	69.61	64.94	64.19	59.04	70.86	75.04
CDR20291_0860	putative uncharacterized protein CDS	putative uncharacterized protein	156.178	0.357724	0.157221	0.0254435	4.25	4.06	4.11	7.1	7.53	7.15
CDR20291_0861	sensor protein CDS	sensor protein	222.726	-0.176015	0.133865	0.211928	3.68	4.47	3.83	4.26	5.14	4.81
CDR20291_0862	predicted abc transporter, atpase component CDS	predicted abc transporter, atpase component	271.056	-0.0836071	0.135271	0.568365	8.26	9.93	7.57	10.01	10.93	11.73
CDR20291_0863	putative uncharacterized protein CDS	putative uncharacterized protein	1216.04	-0.0495602	0.084012	0.594269	10.69	11.65	11.01	13.37	14.87	15.24
CDR20291_0864	conserved hypothetical protein CDS	conserved hypothetical protein	1373.33	-0.422871	0.0830318	5.76162e-07	34.86	41.91	41	33.12	42.34	42.45
CDR20291_0865	GntR-family transcriptional regulator CDS	GntR-family transcriptional regulator	1729.63	1.53429	0.104342	1.17614e-48	25.24	24.45	25.49	102.1	94.84	98.37
CDR20291_0866	nagA CDS	N-acetylglucosamine-6-phosphate deacetylase	8742.91	1.01974	0.0734184	2.27567e-43	103.25	108.58	106.5	269.84	299.61	306.16
CDR20291_0867	glmD CDS	glucosamine-6-phosphate deaminase	6760.82	0.70613	0.0926451	3.96939e-14	140.46	152.73	133.82	311.05	313.99	321.31
CDR20291_0868	putative membrane protein CDS	putative membrane protein	174.772	-0.119483	0.155149	0.470221	7.73	7.79	8.24	7.6	11.77	10.05
CDR20291_0869	two-component system response regulator CDS	two-component system response regulator	346.219	-1.44688	0.132264	7.22259e-28	13.42	17.79	14.17	6.18	7.98	7.97
CDR20291_0870	two-component system sensor histidine kinase CDS	two-component system sensor histidine kinase	442.254	-0.984992	0.115061	1.22735e-17	7.88	9.22	7.77	5.07	5.75	5.95
CDR20291_0871	putative signaling protein CDS	putative signaling protein	1725.7	0.20252	0.0810521	0.0170661	17.9	21.06	23.72	28.3	33.26	35.67
CDR20291_0872	MerR-family transcriptional regulator CDS	MerR-family transcriptional regulator	434.719	0.180219	0.121815	0.16085	8.54	10.6	11.79	12.26	17.16	18.09
CDR20291_0873	putative ABC transporter, permease/ATP-binding protein CDS	putative ABC transporter, permease/ATP-binding protein	649.837	0.560673	0.101819	5.13584e-08	5.99	6.72	6.27	10.68	13.92	13.6
CDR20291_0874	putative ABC transporter, permease/ATP-binding protein CDS	putative ABC transporter, permease/ATP-binding protein	700.009	0.235575	0.0923653	0.014335	6.57	7.78	7.31	10.98	11.66	11.79
CDR20291_0875	conserved hypothetical protein CDS	conserved hypothetical protein	726.803	-6.87947	0.770416	1.04651e-19	46.34	52.94	30.77	0.07	0.55	0.77
CDR20291_0876	putative membrane protein CDS	putative membrane protein	1276.09	-6.5939	0.333525	1.00692e-86	80.95	94.26	53.56	0.88	1.1	1.16
CDR20291_0877	putative membrane protein CDS	putative membrane protein	5207.92	-5.48196	0.290353	2.58822e-79	121.23	133.8	76.68	3.02	3.46	3.43
CDR20291_0878	putative membrane protein CDS	putative membrane protein	243.78	0.361305	0.133175	0.00794702	6.13	6.04	7.14	10.74	12.2	10.84
CDR20291_0879	putative transcriptional regulator CDS	putative transcriptional regulator	1877.83	0.0890101	0.0752451	0.274248	66.95	70.25	74.27	94.43	102.42	106.69
CDR20291_0880	potA CDS	spermidine/putrescine ABC transporter, ATP-binding protein	2071.13	0.159415	0.0892447	0.0919547	35.95	38.02	43.82	60.06	57.53	59.18
CDR20291_0881	potB CDS	spermidine/putrescine ABC transporter, permease protein	1703.28	0.213489	0.0829862	0.013585	37.43	37.1	43.67	56.9	62.3	66.15
CDR20291_0882	potC CDS	putative spermidine/putrescine ABC transporter, permease protein	976.653	-0.0875308	0.110115	0.465539	29.08	27.11	37.9	38.08	38.33	42.28
CDR20291_0883	potD CDS	spermidine/putrescine ABC transporter, substrate-binding lipoprotein	2817.38	0.168298	0.0762222	0.0362567	45.77	52.19	61.04	75.04	83.08	81.97
CDR20291_0884	putative signaling protein CDS	putative signaling protein	36.1115	0.645707	0.331948	0.0308801	0.48	0.88	0.63	1.06	1.43	2.17
CDR20291_0885	putative cell wall anchored protein CDS	putative cell wall anchored protein	1796.57	-0.157015	0.107114	0.166666	21.17	25.43	25.74	21.82	34.34	31.29
CDR20291_0886	putative glycosyl transferase CDS	putative glycosyl transferase	331.902	0.656222	0.12524	1.80392e-07	3.58	5.01	4.23	8.89	9.11	9.45
CDR20291_0887	putative cell wall anchored protein CDS	putative cell wall anchored protein	688.069	0.660101	0.0955018	7.30075e-12	4.38	5.84	5.88	10.51	11.79	12.11
CDR20291_0889	mnaA CDS	UDP-N-acetylglucosamine 2-epimerase	534.982	0.993721	0.108366	6.01716e-20	5.51	7.05	7.38	17.52	17.29	18.88
CDR20291_0890	putative mannosyl-glycoprotein endo-beta-N-acetylglucosamidase CDS	putative mannosyl-glycoprotein endo-beta-N-acetylglucosamidase	333.954	0.677136	0.123289	4.51269e-08	5.31	4.92	6.22	10.74	12.94	12.21
CDR20291_0891	cell surface protein (putative N-acetylmuramoyl-L-alanine amidase) CDS	cell surface protein (putative N-acetylmuramoyl-L-alanine amidase)	9953.9	-0.212538	0.0680203	0.00264794	100.81	107	122.09	117.59	135.43	129.4
CDR20291_0892	cell surface protein (putative N-acetylmuramoyl-L-alanine amidase) CDS	cell surface protein (putative N-acetylmuramoyl-L-alanine amidase)	7828.08	-0.24763	0.0629966	0.000137964	80.02	87.7	95.4	90.27	105.55	102.04
CDR20291_0893	hypothetical protein CDS	hypothetical protein	858.4	-0.390311	0.126018	0.00237916	9.52	11.74	11.09	7.82	13.18	12.1
CDR20291_0894	putative helicase CDS	putative helicase	1490.7	-0.350322	0.0743482	4.09295e-06	13.91	16.93	16.83	15.3	17.3	17.49
CDR20291_0895	conserved hypothetical protein CDS	conserved hypothetical protein	791.732	-0.226673	0.0884447	0.0139565	19.16	23.57	23.01	21.82	26.47	27.11
CDR20291_0896	addB CDS	ATP-dependent nuclease subunit B	5528.92	0.663283	0.0715479	4.27218e-20	22.58	25.71	29.63	50.37	56.61	59.51
CDR20291_0897	addA CDS	ATP-dependent nuclease subunit A	6109.45	0.41079	0.0678775	2.80175e-09	26.1	28.21	31.81	47.51	52	55.02
CDR20291_0898	sbcD CDS	nuclease subunit D	1651.47	0.23326	0.0756056	0.00296625	24.08	27.38	29.03	40.48	42.3	44.65
CDR20291_0899	sbcC CDS	exonuclease subunit C	3721.94	0.548593	0.0786495	5.75128e-12	15.25	17.79	21.15	32.35	37.02	37.46
CDR20291_0900	putative modulator of ions transport CDS	putative modulator of ions transport	3576.36	0.323963	0.0748093	2.43345e-05	49.35	52.34	57.27	76.89	97.39	95.39
CDR20291_0902	pepT CDS	peptidase T	1727.05	0.495373	0.0775414	3.05213e-10	21.83	24.08	27.48	43.78	48.77	47.07
CDR20291_0903	cell surface protein CDS	cell surface protein	8238.57	-0.589368	0.082051	1.20233e-12	206.14	207.27	206.41	177.28	188.28	187.59
CDR20291_0904	putative phosphoesterase CDS	putative phosphoesterase	972.136	0.516478	0.0979165	1.94815e-07	24.26	28.61	35.47	50.68	58.31	61.87
CDR20291_0905	putative inorganic polyphosphate/ATP-NAD kinase CDS	putative inorganic polyphosphate/ATP-NAD kinase	2326.06	0.433547	0.0755109	1.67752e-08	44.35	56.06	55.11	83.02	102.09	98.51
CDR20291_0906	ABC transporter, ATP-binding protein CDS	ABC transporter, ATP-binding protein	1835.85	-0.526903	0.0879553	3.29097e-09	45.8	57.02	50.21	46.28	48.53	46.98
CDR20291_0907	putative ABC transporter, permease protein CDS	putative ABC transporter, permease protein	126.564	-0.0962132	0.216699	0.670416	2.33	5.75	4.42	3.72	5.93	5.79
CDR20291_0908	putative membrane protein CDS	putative membrane protein	536.07	-0.159935	0.110901	0.174237	18.34	20.86	26.77	22.52	27.97	28.59
CDR20291_0909	putative regulatory protein CDS	putative regulatory protein	2059.98	-0.446465	0.0912103	1.48371e-06	99.3	104.07	116.57	107.63	102.61	102.76
CDR20291_0910	bcd2 CDS	butyryl-CoA dehydrogenase	22708.1	-0.248212	0.0665531	0.00030155	409.7	451.21	506.11	489.16	514.57	538.71
CDR20291_0911	etfB2 CDS	electron transfer flavoprotein beta-subunit	28404.3	-0.38578	0.0826026	5.01537e-06	748.05	807.84	991.86	738.62	925.84	952.4
CDR20291_0912	etfA2 CDS	electron transfer flavoprotein alpha-subunit	46614.9	-0.505032	0.0787114	2.24103e-10	1039.5	1076.97	1297.02	927.08	1112.88	1186.39
CDR20291_0913	crt2 CDS	3-hydroxybutyryl-CoA dehydratase	15590.7	-0.516447	0.104883	1.14203e-06	477.91	414.9	554.87	449.66	439.8	460.51
CDR20291_0914	hbd CDS	3-hydroxybutyryl-CoA dehydrogenase	29729.8	-0.448718	0.0880261	5.29545e-07	763.2	803.05	996.77	697.49	880.58	941.01
CDR20291_0915	thlA1 CDS	acetyl-CoA acetyltransferase	68574.7	-0.534222	0.0770453	6.83279e-12	1313.7	1342.68	1641.2	1171.71	1377.91	1427.6
CDR20291_0916	putative pseudouridylate synthase CDS	putative pseudouridylate synthase	905.627	-0.893349	0.0874596	3.06227e-24	26.48	28.54	32.85	18.78	22.46	22.01
CDR20291_0917	conserved hypothetical protein CDS	conserved hypothetical protein	1630.46	-0.545775	0.0931179	7.07826e-09	36.95	38.17	46.46	30.74	40.9	40.05
CDR20291_0918	acpP CDS	acyl carrier protein	2147.5	-0.0918788	0.102459	0.409253	195.53	227.12	186.76	258.75	259.42	250.12
CDR20291_0919	putative exported protein CDS	putative exported protein	22.5196	-0.81902	0.382783	0.0135062	1.33	1.45	1.69	1.12	0.82	1.04
CDR20291_0920	conserved hypothetical protein CDS	conserved hypothetical protein	48.903	-0.369459	0.253153	0.13125	5.73	5.64	5.79	4.25	7.11	5.7
CDR20291_0921	hypothetical protein CDS	hypothetical protein	139.4	-0.298165	0.164867	0.0767271	18.42	17.32	18.11	19.69	19.86	18.4
CDR20291_0922	hypothetical protein CDS	hypothetical protein	106.968	-0.371075	0.207382	0.0714965	13.14	11.28	13.62	15.39	12.11	10.78
CDR20291_0923	ccpA CDS	LacI-family transcriptional regulator (catabolite control protein)	9724.72	-0.478007	0.0726404	8.88984e-11	216.18	245.91	234.16	216.02	230.27	223.64
CDR20291_0924	putative uncharacterized protein CDS	putative uncharacterized protein	202.147	-0.856924	0.147852	5.69539e-09	11.5	13.76	12.21	7.44	10.56	9.37
CDR20291_0925	hypothetical protein CDS	hypothetical protein	83.8647	-0.00172109	0.194701	0.991742	1.56	2.35	1.97	2.22	2.72	2.9
CDR20291_0926	hypothetical protein CDS	hypothetical protein	5527.44	-0.367478	0.0804886	8.40472e-06	96.27	113.33	112.72	111.85	115.44	106.42
CDR20291_0927	putative polysaccharide biosynthesis/sporulationprotein CDS	putative polysaccharide biosynthesis/sporulationprotein	473.361	0.0703043	0.122849	0.60246	5.47	8.32	8.19	8.5	11.69	10.83
CDR20291_0928	putative phosphatase CDS	putative phosphatase	867.377	0.0356925	0.0849809	0.707442	19.98	22.84	25.06	27.61	33.48	32.65
CDR20291_0929	putative aminotransferase CDS	putative aminotransferase	2036.36	0.107691	0.0711342	0.157701	24.7	30.29	29.85	37.51	42.35	43.21
CDR20291_0930	conserved hypothetical protein CDS	conserved hypothetical protein	467.971	0.551835	0.107214	3.54944e-07	32.39	39.22	41.72	73.75	77.06	73.79
CDR20291_0931	putative aminopeptidase CDS	putative aminopeptidase	8878.04	0.357851	0.0926655	0.000162215	102.19	107.92	140.98	199.25	203.57	202.29
CDR20291_0932	GntR-family transcriptional regulator CDS	GntR-family transcriptional regulator	4364.32	0.126224	0.0891387	0.186047	89.32	117.32	133.33	144.83	171.87	181.42
CDR20291_0933	PTS system, IIa component CDS	PTS system, IIa component	1666.98	0.018823	0.0869548	0.846294	67.34	88.65	97.13	105.02	116.12	122.33
CDR20291_0934	conserved hypothetical protein CDS	conserved hypothetical protein	5085.23	0.10735	0.0777601	0.1992	114.57	142.88	158.86	177.01	206.54	219.16
CDR20291_0935	PTS system, IIb component CDS	PTS system, IIb component	4141.49	0.23356	0.0751154	0.00275386	145.23	172.97	192.42	243.28	268.16	296.8
CDR20291_0936	PTS system, IIc component CDS	PTS system, IIc component	7953.83	0.448933	0.0778055	1.4002e-08	161.46	187.64	217.25	301.84	357.02	385.15
CDR20291_0937	PTS system, IId component CDS	PTS system, IId component	7932.02	0.485659	0.068259	2.398e-12	147.61	168.71	187.05	287.73	317.67	345.47
CDR20291_0938	LysR-family transcriptional regulator CDS	LysR-family transcriptional regulator	7169.73	0.319301	0.06942	7.35895e-06	134.43	143.43	164.69	222	266.45	257.39
CDR20291_0939	putative lipoprotein CDS	putative lipoprotein	2921.69	-0.438046	0.0995205	1.54413e-05	87	99.89	101.83	73.74	112.6	100.28
CDR20291_0940	moeA CDS	molybdopterin biosynthesis protein	1297.17	-0.328482	0.0818951	9.07647e-05	24.7	25.55	26.53	24.31	28.94	29.07
CDR20291_0941	mobB CDS	molybdopterin-guanine dinucleotide biosynthesis protein B	356.044	-0.274334	0.113248	0.0192928	14.26	15.34	14.8	15.8	16.51	16.82
CDR20291_0942	PTS system, IIb component CDS	PTS system, IIb component	3002.55	-0.906875	0.0902837	1.60751e-23	278.18	320.18	294.9	173.15	233.36	234.43
CDR20291_0943	ABC transporter, ATP-binding/permease protein CDS	ABC transporter, ATP-binding/permease protein	6753.8	-0.260494	0.0682768	0.000214984	84.27	92.43	95.6	96.89	107.23	101.01
CDR20291_0944	putative membrane protein CDS	putative membrane protein	7297.73	1.09786	0.0706276	6.82203e-54	76.84	79.4	88.93	209.15	251.26	250.85
CDR20291_0945	putative peptidase CDS	putative peptidase	8694.54	0.689128	0.0853517	1.19277e-15	106.16	111.84	133.51	256.8	255.37	251.73
CDR20291_0946	zupT CDS	zinc transporter	2531.67	-0.880745	0.0829337	4.68406e-26	70.76	89.56	95.24	57.8	67.15	59.82
CDR20291_0947	putative membrane protein CDS	putative membrane protein	1199.99	-0.863895	0.0992674	4.83286e-18	47.47	59.41	68.38	35.32	47.05	45.98
CDR20291_0948	two-component response regulator CDS	two-component response regulator	332.547	-0.460606	0.129947	0.000459558	9.75	10.52	14.36	9.61	12.22	11.56
CDR20291_0949	sensor histidine kinase virs CDS	sensor histidine kinase virs	748.346	-0.435243	0.132171	0.00115253	9.94	14.38	15.69	9.78	13.88	15.61
CDR20291_0950	putative lipoprotein CDS	putative lipoprotein	40.0953	0.148326	0.257014	0.565482	0.93	1.23	1.19	1.66	1.7	1.77
CDR20291_0951	dhaB1 CDS	glycerol dehydratase	2267.01	-0.691353	0.0691124	3.62652e-23	22.84	25.39	26.07	18.69	21.48	21.58
CDR20291_0952	dhaB2 CDS	glycerol dehydratase activator	824.604	-0.555631	0.0871582	2.95178e-10	20.83	22.73	24.98	19.85	21.29	21.16
CDR20291_0953	putative transcriptional regulator CDS	putative transcriptional regulator	818.109	-0.077423	0.0916149	0.438596	28.95	32.5	34.32	38.5	38.77	44.71
CDR20291_0954	putative phosphoesterase CDS	putative phosphoesterase	657.223	-0.981074	0.127367	1.30962e-14	17.8	24.98	20.58	10.74	16.15	15.85
CDR20291_0955	hypothetical protein CDS	hypothetical protein	775.521	-0.250431	0.0863631	0.00517682	16.1	18.09	20.01	18.63	21.46	20.97
CDR20291_0956	hypothetical protein CDS	hypothetical protein	680.229	-0.791323	0.101311	7.77234e-15	74.26	91.76	78.99	60.07	65.24	63.33
CDR20291_0957	nitroreductase-family protein CDS	nitroreductase-family protein	84867.8	-0.100078	0.0736001	0.208292	2016.74	2192.83	2124.69	2293.54	2901.48	2797.98
CDR20291_0958	AraC-family transcriptional regulator CDS	AraC-family transcriptional regulator	9310.56	0.045467	0.0692279	0.553737	195.49	239.03	231.04	295.05	321	306.32
CDR20291_0959	transposase-like protein b CDS	transposase-like protein b	1174.63	-0.133221	0.0824299	0.129144	20.26	25.27	23.69	26.76	29.04	28.81
CDR20291_0960	putative membrane protein CDS	putative membrane protein	579.768	0.840697	0.106674	4.1452e-15	19.26	19.08	19.94	46.34	49.21	46.51
CDR20291_0961	putative uncharacterized protein CDS	putative uncharacterized protein	158.455	0.912626	0.19863	2.68249e-06	2.2	2.09	1.64	3.69	6.06	5.94
CDR20291_0962	putative uncharacterized protein CDS	putative uncharacterized protein	112.951	1.15841	0.19733	2.4078e-09	1.03	1.43	1.13	3.22	4.31	3.58
CDR20291_0963	putative uncharacterized protein CDS	putative uncharacterized protein	151.286	1.39146	0.171579	3.40929e-16	1.13	1.13	1.4	3.74	4.74	4.8
CDR20291_0964	polA CDS	DNA polymerase I	7268.54	-0.886846	0.063618	1.37336e-43	66.94	78.22	79.33	51.47	55.19	55.89
CDR20291_0965	coaE CDS	putative dephospho-CoA kinase	1990.86	-0.914571	0.0721237	2.15003e-36	82.47	95.45	97.71	61.82	65.73	68.13
CDR20291_0966	putative transglycosylase CDS	putative transglycosylase	2170.05	-0.830055	0.0726699	8.13042e-30	95.28	115.03	110.42	74.45	81.95	85.25
CDR20291_0967	putative solute-binding lipoprotein CDS	putative solute-binding lipoprotein	6179.59	-0.716239	0.0623009	4.39156e-30	85.52	96.46	100.23	71.95	79.16	79.18
CDR20291_0968	putative heavy-metal binding protein CDS	putative heavy-metal binding protein	1749.16	-0.061567	0.0845774	0.507269	169.12	177.44	179.75	221.06	220.38	237.19
CDR20291_0969	hypothetical protein CDS	hypothetical protein	1492.19	-0.987317	0.0916592	7.73512e-27	64.97	77.01	66.01	41.46	48.95	50.36
CDR20291_0970	gloA CDS	lactoylglutathione lyase	883.185	0.102177	0.117471	0.422409	49.67	44.36	48.81	72.98	68.23	65.93
CDR20291_0971	putative cell wall hydrolase CDS	putative cell wall hydrolase	13690.4	-0.214124	0.0793208	0.00958747	227.85	241.24	250.75	279.12	271.98	280.6
CDR20291_0972	putative membrane protein CDS	putative membrane protein	1747.1	0.187375	0.0894834	0.0468507	33.59	34.73	40.27	45.99	59.56	62.12
CDR20291_0973	rnfC CDS	electron transport complex protein	12736.4	0.485411	0.060388	2.33603e-15	149.88	167.07	181.71	289.27	325.24	327.01
CDR20291_0974	rnfD CDS	electron transport complex protein	7888.86	0.745872	0.0731449	4.86787e-24	116.96	119.74	141.7	260.05	295.66	302.98
CDR20291_0975	rnfG CDS	electron transport complex protein	4348.02	0.844817	0.0785377	1.1239e-26	103.03	107.75	132.37	252.88	287.19	293.38
CDR20291_0976	rnfE CDS	electron transport complex protein	4486.5	0.973757	0.0918911	5.23113e-26	93.56	98.28	128.33	246.53	293.69	311.52
CDR20291_0977	rnfA CDS	electron transport complex protein	3036.71	1.00404	0.0932994	8.82418e-27	65.49	67.23	87.4	171.93	205.95	221.09
CDR20291_0978	rnfB CDS	electron transport complex protein	7741.72	0.932463	0.100429	2.18334e-20	101.98	100.36	141.17	280.96	303.63	302.12
CDR20291_0979	hypothetical protein CDS	hypothetical protein	36.6067	0.420021	0.294739	0.127505	2.4	3.53	5.34	7.35	7.31	7.08
CDR20291_0980	maf CDS	septum formation protein	5386.85	-0.143096	0.103205	0.192134	182.29	217.6	209.16	268.13	226.61	239.49
CDR20291_0981	radC CDS	DNA repair protein	4092.28	-0.228957	0.0814692	0.00687021	130.87	143.53	146.54	161.4	154.14	165.42
CDR20291_0982	mreB2 CDS	rod shape-determining protein	21679.3	-0.787527	0.0728211	6.90769e-27	498.5	545.37	584.79	417.38	423.67	419.48
CDR20291_0983	mreC CDS	putative rod shape-determining protein precursor	5421.67	-0.647614	0.0841585	2.48153e-14	146.18	153.66	166.26	134.54	127.5	135.1
CDR20291_0984	putative membrane protein CDS	putative membrane protein	3901.41	-0.759849	0.0733083	8.13934e-25	189.69	222.7	219.94	162.89	165.21	171.03
CDR20291_0985	putative penicillin-binding protein CDS	putative penicillin-binding protein	29552.9	-0.576256	0.0797641	7.05595e-13	230.97	260.41	257.18	226.38	217.31	224.98
CDR20291_0986	minC CDS	septum site-determining protein	11515.4	-0.338037	0.0876544	0.000167518	371.85	400.33	410.74	433.87	405.24	410.31
CDR20291_0987	divIVB CDS	septum site-determining protein (cell division inhibitor)	15115.2	-0.227878	0.0821368	0.00763852	396.6	451.15	438	500.72	482.89	484.97
CDR20291_0988	minE CDS	cell division topological specificity factor	6408.23	-0.102369	0.071796	0.184084	454.93	509.89	498.42	593.18	613.74	624.55
CDR20291_0989	mrdB CDS	rod shape-determining protein	6080.32	-0.286398	0.0697674	6.482e-05	116.21	122.81	132.62	130.93	138.79	139.22
CDR20291_0990	mgsA CDS	methylglyoxal synthase	4449.55	-0.397059	0.0698588	2.42001e-08	237.94	269.82	260.88	245.95	273.64	263.85
CDR20291_0991	PadR-family transcriptional regulator CDS	PadR-family transcriptional regulator	85.9162	1.10508	0.21573	1.58116e-07	3.02	3.12	4.02	10.16	10.11	10.05
CDR20291_0992	putative membrane protein CDS	putative membrane protein	252.656	0.62485	0.145236	1.71381e-05	4.48	5.83	5.34	8.91	10.9	13.37
CDR20291_0993	putative exported protein CDS	putative exported protein	3295.86	0.711796	0.0764637	2.78915e-20	40.94	49.32	46.94	86.55	109.05	109.11
CDR20291_0994	norV CDS	putative anaerobic nitric oxide reductase flavorubredoxin	261170	-0.612251	0.0912605	1.28378e-10	5403.31	5961.41	5134.3	4224.48	5378.39	5166.93
CDR20291_0995	radical SAM-superfamily protein CDS	radical SAM-superfamily protein	8185.05	-0.0180392	0.0684905	0.811929	87.97	91.86	100.67	118.07	127.32	127.43
CDR20291_0996	conserved hypothetical protein CDS	conserved hypothetical protein	6918.47	-0.0592401	0.0616436	0.380339	193.4	216.68	222.6	245.38	282.93	289.74
CDR20291_0997	cafA CDS	ribonuclease g	4317.51	-0.0442759	0.0708832	0.572733	60.34	62.31	71.22	77.87	87.06	88.17
CDR20291_0998	rplU CDS	50S ribosomal protein L21	13492.8	-0.59071	0.110808	1.23309e-07	1077.71	1074.17	1117.33	1063.51	922.79	894.81
CDR20291_0999	conserved hypothetical protein CDS	conserved hypothetical protein	22347	-0.800527	0.094066	2.52389e-17	1836.6	1906.86	1865.94	1491.74	1412.19	1392.45
CDR20291_1000	rpmA CDS	50S ribosomal protein L27	7677.65	-0.811952	0.0940792	9.02285e-18	652.27	722.66	744.34	569.89	510.51	523
CDR20291_1001	obg CDS	Spo0B-associated GTP-binding protein	14844.2	-0.874728	0.0714652	5.28704e-34	293.52	320.77	324.69	223.89	229.73	232.08
CDR20291_1002	conserved hypothetical protein CDS	conserved hypothetical protein	6270.23	-0.902473	0.0798837	2.83257e-29	446.56	473.42	471.26	328.78	330.88	336.82
CDR20291_1003	hom1 CDS	homoserine dehydrogenase	1124.99	1.19662	0.0911041	4.50391e-39	10.47	11.44	13.64	34.75	36.03	39.35
CDR20291_1004	putative integrase/recombinase CDS	putative integrase/recombinase	302.247	-0.233935	0.128366	0.0803382	9.34	14.22	13.05	12.21	15.1	14.08
CDR20291_1005	putative membrane protein CDS	putative membrane protein	125.525	0.674913	0.180504	0.000155629	1.28	1.74	1.75	2.76	4.01	3.78
CDR20291_1006	GntR-family transcriptional regulator CDS	GntR-family transcriptional regulator	566.304	-0.549926	0.117363	3.38066e-06	18.83	22.8	17.72	15.79	19.4	19.05
CDR20291_1007	conserved hypothetical protein CDS	conserved hypothetical protein	1231.61	0.256382	0.0860273	0.00403728	17.17	17.58	20.49	28.2	29.38	31.53
CDR20291_1008	etfB3 CDS	electron transfer flavoprotein beta-subunit	1114.15	0.0133369	0.0797645	0.879359	26.61	30.55	31.32	35.11	42.96	42.3
CDR20291_1009	etfA3 CDS	electron transfer flavoprotein alpha-subunit	4463.82	-0.268313	0.0741435	0.000450324	78.65	80.7	92.06	82.06	100.55	98.4
CDR20291_1010	putative FAD/FMN-containing dehydrogenase CDS	putative FAD/FMN-containing dehydrogenase	4490.52	-0.138996	0.072112	0.0684419	64.02	69.1	80.03	76.31	92.41	91.58
CDR20291_1011	conserved hypothetical protein CDS	conserved hypothetical protein	817.64	0.172911	0.093103	0.0788476	10.49	12.79	14.59	16.68	20.31	20.54
CDR20291_1012	ackA CDS	acetate kinase	23662	-0.909475	0.0577967	4.5684e-55	488.58	552.54	584.53	355.51	404.49	401.2
CDR20291_1013	conserved hypothetical protein CDS	conserved hypothetical protein	28966.4	0.179868	0.0574689	0.0027735	979.28	1123.63	1151.94	1535.02	1702.29	1726.38
CDR20291_1014	rpmF CDS	50S ribosomal protein L32	26013.5	-0.0937487	0.0719463	0.223684	2860.07	3428.47	3265.23	3912.02	4133.3	3957.92
CDR20291_1015	fapR CDS	DeoR-family transcriptional regulator (fatty acid and phospholipid biosynthesis regulator)	7958.7	0.142487	0.0649904	0.038027	256.71	294.55	301.48	405.68	429.59	430.7
CDR20291_1016	plsX CDS	fatty acid/phospholipid synthesis protein	9323.9	0.231078	0.0834322	0.00778122	163.91	174.84	187.35	284.23	274.9	271.67
CDR20291_1017	fabH CDS	3-oxoacyl-[acyl-carrier-protein] synthase III	11261.2	0.500707	0.0830093	2.63301e-09	178.64	194.95	219.42	384.72	367.27	377.82
CDR20291_1018	fabK CDS	trans-2-enoyl-ACP reductase	11607.8	0.636114	0.102451	7.32625e-10	188.23	191.42	232.12	458.68	414.26	408.95
CDR20291_1019	fabD CDS	malonyl coa-acyl carrier protein transacylase	14530.8	0.513234	0.0854874	3.19079e-09	235.14	252.05	304.65	510.69	500.15	510.13
CDR20291_1020	fabG CDS	3-oxoacyl-[acyl-carrier protein] reductase	10395.2	0.510566	0.0816643	7.07709e-10	213.32	227.15	279.14	448.49	463.44	468.82
CDR20291_1021	acpP CDS	acyl carrier protein	5583.71	0.357517	0.086251	5.12304e-05	406.11	423.71	538.35	761.97	801.82	796.89
CDR20291_1022	fabF CDS	3-oxoacyl-[acyl-carrier-protein] synthase II	41918.4	0.357158	0.0890425	8.98167e-05	558.27	568	738.66	1046.88	1094.56	1075.42
CDR20291_1023	putative signaling protein CDS	putative signaling protein	1879.24	0.533376	0.0794883	3.54055e-11	15.62	19.35	21.29	33.79	37.01	38.95
CDR20291_1024	putative sigma-54 dependent transcriptional regulator CDS	putative sigma-54 dependent transcriptional regulator	3789.17	0.595996	0.0709384	9.84825e-17	27.38	31.72	35.79	60.15	65.97	67.14
CDR20291_1025	conserved hypothetical protein CDS	conserved hypothetical protein	8.18822	0.412016	0.505541	0.24612	0.61	0.47	0.44	1.12	1.41	1.01
CDR20291_1026	putative glutamine amidotransferase CDS	putative glutamine amidotransferase	21.2985	0.769916	0.402562	0.0251441	0.35	0.52	0.35	1.1	1.22	0.97
CDR20291_1027	putative amino acid permease CDS	putative amino acid permease	171.448	1.05213	0.164496	1.10761e-10	1.53	2.07	1.67	4.73	5.57	4.7
CDR20291_1028	putative acetyltransferase CDS	putative acetyltransferase	35.148	0.11527	0.275303	0.674713	1.52	1.48	1.74	2.21	2.79	1.95
CDR20291_1029	fbp CDS	putative fructose-1,6-bisphosphatase	2443.82	-0.69041	0.0679975	8.14368e-24	29.27	32.47	33.96	24.1	27.57	27.9
CDR20291_1030	spoIIIAA CDS	stage III sporulation protein AA	106.829	0.937854	0.188696	4.37352e-07	1.43	1.74	1.54	3.75	4.42	4.39
CDR20291_1031	spoIIIAB CDS	stage III sporulation protein AB	60.9304	1.43528	0.258081	1.04338e-08	1.37	1.29	1.25	4.5	5.1	5.34
CDR20291_1032	spoIIIAC CDS	stage III sporulation protein AC	12.871	1.2927	0.582416	0.00566925	0.37	0.5	0.94	2.68	2.16	2.87
CDR20291_1033	spoIIIAD CDS	stage III sporulation protein AD	35.9469	0.927247	0.33923	0.00261785	1.07	1.26	1.42	4.25	2.73	3.58
CDR20291_1034	spoIIIAE CDS	stage III sporulation-related protein	121.207	0.818464	0.180277	4.13846e-06	1.39	1.46	1.65	3.66	3.8	3.49
CDR20291_1035	spoiIIIAF CDS	putative stage III sporulation protein AF	42.5637	0.625816	0.277567	0.0164122	0.99	1.17	1.12	2.42	2.36	2.41
CDR20291_1036	spoIIIAG CDS	stage iii sporulation protein ag; flags: precursor	73.982	0.337821	0.207881	0.10493	2.41	2.46	2.39	3.65	4.48	4.64
CDR20291_1037	spoIIIAH CDS	putative stage III sporulation protein AH	75.1025	0.450645	0.211324	0.0309157	1.43	2.14	2.13	3.27	3.84	3.72
CDR20291_1038	conserved hypothetical protein CDS	conserved hypothetical protein	4979.29	-0.072327	0.082669	0.423783	292.69	299.76	288.14	358.55	387.61	384.15
CDR20291_1039	nusB CDS	N utilization substance protein B	2332.71	0.472869	0.0721267	1.06962e-10	72.17	90.62	88	142.01	163	164.73
CDR20291_1040	gcp CDS	probable O-sialoglycoprotein endopeptidase	1174.99	0.525402	0.0782643	3.66009e-11	17.47	19.59	20.51	34.34	38.21	39.48
CDR20291_1041	xseA CDS	exodeoxyribonuclease VII large subunit	1878.52	0.239858	0.0801432	0.00393921	25.73	32.69	31.83	46.19	49.68	47.37
CDR20291_1042	xseB CDS	exodeoxyribonuclease VII small subunit	167.102	-0.0532989	0.146181	0.738603	14.47	16.36	18.92	20.97	21.16	21.94
CDR20291_1043	ispA CDS	geranyltranstransferase	1369.44	-0.382371	0.0989063	0.000152134	34.67	36.1	39.1	38.91	34.77	38.78
CDR20291_1044	putative membrane protein CDS	putative membrane protein	2806.03	0.122176	0.0809387	0.158675	123.2	128.04	133.31	185.67	186.22	192.37
CDR20291_1045	dxs CDS	1-deoxy-D-xylulose 5-phosphate synthase	8641.92	0.449825	0.0634019	2.90023e-12	72.87	84.04	89.31	143.16	153.1	156.63
CDR20291_1046	putative RNA methyltransferase CDS	putative RNA methyltransferase	1430.16	0.411026	0.101381	6.92572e-05	29.6	29.97	34.97	59.13	53.73	56.82
CDR20291_1047	recN CDS	DNA repair protein	4206.57	-0.0566849	0.0801814	0.521136	48.03	54.31	60.33	70.19	68.31	70.78
CDR20291_1048	putative exported protein CDS	putative exported protein	876.711	-0.53353	0.0954193	3.31302e-08	23.84	25.52	26	19.15	24.88	25.91
CDR20291_1049	putative acetyltransferase CDS	putative acetyltransferase	843.909	-0.0469643	0.114369	0.709235	31.7	34.55	37.21	33.37	50.83	51.44
CDR20291_1050	bltD CDS	spermine/spermidine acetyltransferase	1122.99	-0.223367	0.0844059	0.0110994	53.19	56.43	55.94	59.95	65.9	64.78
CDR20291_1051	spoIVB CDS	stage IV sporulation protein B	229.631	-0.207146	0.131916	0.133668	4.51	4.92	5.23	5.7	5.58	5.65
CDR20291_1052	spo0A CDS	stage 0 sporulation protein A	13700.2	-0.102963	0.0713533	0.178731	313.27	364.27	408.16	389.33	488.07	481.75
CDR20291_1053	putative pyrophosphokinase CDS	putative pyrophosphokinase	1628.82	-0.419518	0.0889795	3.68073e-06	32.42	35.26	36.94	35.12	32.89	36.49
CDR20291_1054	putative exported protein CDS	putative exported protein	1590.32	-0.505663	0.0841939	3.13965e-09	39.64	43.69	51.24	40.69	44.03	41.72
CDR20291_1055	putative glycosyltransferase CDS	putative glycosyltransferase	1332.01	-0.399644	0.094481	3.36623e-05	40.49	43.63	54.14	45.36	49.22	45.01
CDR20291_1056	putative glycosyltransferase CDS	putative glycosyltransferase	1557.39	-0.558715	0.0931864	2.99564e-09	42.42	44.2	55.48	42.12	42.5	43.82
CDR20291_1057	conserved hypothetical protein CDS	conserved hypothetical protein	2497.9	-0.337491	0.078705	2.84399e-05	48.95	52.6	63.31	54.19	60.74	59.67
CDR20291_1058	nudF CDS	ADP-ribose pyrophosphatase	1085.13	-0.408198	0.10283	9.71157e-05	42.04	45.32	58.62	48.13	47.04	50.97
CDR20291_1059	putative membrane protein CDS	putative membrane protein	70.8575	-0.161543	0.218767	0.47187	2.54	2.31	2.96	2.17	3.7	3.47
CDR20291_1060	xerD1 CDS	putative tyrosine recombinase	610.544	-0.380777	0.0989279	0.000160519	15.38	14.96	17.17	15.1	16.57	17.23
CDR20291_1061	deoB CDS	phosphopentomutase	1881.52	-0.0355202	0.0911777	0.726492	29.87	33.43	39.14	45.04	45.97	42.6
CDR20291_1062	deoD CDS	purine nucleoside phosphorylase	2918.67	-0.105863	0.0780372	0.212785	68.04	76.21	90.61	92.13	101.17	99.27
CDR20291_1063	deoA CDS	pyrimidine-nucleoside phosphorylase	1004.87	-0.24393	0.0933034	0.0119206	15.68	15.82	19.73	18.21	20.38	19.33
CDR20291_1064	putative exported aminodeoxychorismate lyase CDS	putative exported aminodeoxychorismate lyase	2432.05	-0.276357	0.0785195	0.000640904	47.59	51.7	56.12	48.62	63.48	60.63
CDR20291_1065	putative O-methyltransferase CDS	putative O-methyltransferase	1217.68	0.492741	0.0842881	8.29116e-09	27.12	32.93	36.29	58.15	61.36	63.12
CDR20291_1066	putative protease CDS	putative protease	6247.08	-0.382129	0.0838685	7.91726e-06	111.93	128.84	119.79	124.56	122.51	122.69
CDR20291_1067	putative penicillin-binding protein CDS	putative penicillin-binding protein	1986.8	0.615806	0.0712627	1.24013e-17	17.48	20.07	21.69	37.71	42.11	42.67
CDR20291_1068	site-specific recombinase CDS	site-specific recombinase	1341.4	-0.393855	0.0754685	3.1096e-07	22.59	27.09	27.15	24.18	26.88	27.27
CDR20291_1069	putative lipoprotein CDS	putative lipoprotein	954.822	0.266169	0.0946288	0.00667609	18.23	23.79	24.48	30.58	40.27	37.1
CDR20291_1070	cell surface protein CDS	cell surface protein	2299.89	-1.03782	0.0814774	8.94019e-37	41.79	45.37	49.37	25.05	33.3	30.96
CDR20291_1071	putative uncharacterized protein CDS	putative uncharacterized protein	207.071	0.245283	0.144081	0.101522	5.88	6.63	5.24	8.71	9.89	10.13
CDR20291_1072	integrase, catalytic region CDS	integrase, catalytic region	907.716	0.20641	0.0956131	0.0395667	18.4	21.54	19.24	26.47	31.64	34.53
CDR20291_1073	hypothetical protein CDS	hypothetical protein	24.6025	0.429862	0.338119	0.156505	1.45	2.01	1.57	2.62	3.45	3.89
CDR20291_1074	putative exported protein CDS	putative exported protein	162.043	0.0447342	0.150002	0.785176	7.95	8.67	9.47	12.3	11.75	12.16
CDR20291_1075	putative exported protein CDS	putative exported protein	354.001	-0.216591	0.151206	0.169801	18.48	27.01	24.61	18.78	28.52	33.45
CDR20291_1077	putative membrane protein CDS	putative membrane protein	1907.2	-2.3563	0.31718	2.94272e-14	180.57	231.74	226.24	29.27	68.75	63.45
CDR20291_1078	hypothetical protein CDS	hypothetical protein	24215.4	-3.74717	0.0982405	0	1647.35	1717.16	1584.75	133.27	181.58	184.86
CDR20291_1079	vanZ CDS	putative teicoplanin resistance protein	518.077	-1.60165	0.13057	1.62352e-34	31.17	34.35	30.55	10.59	16.85	15.03
CDR20291_1080	putative phage-related DNA-directed RNA polymerase 7 kDa polypeptide CDS	putative phage-related DNA-directed RNA polymerase 7 kDa polypeptide	68.2544	1.10031	0.234796	1.37364e-06	3.7	4.82	5.21	12.59	14.19	14.17
CDR20291_1081	putative membrane protein CDS	putative membrane protein	9.0767	0.0886719	0.421616	0.789663	0.45	0.78	0.32	0.67	0.87	0.74
CDR20291_1082	putative membrane protein CDS	putative membrane protein	32.1374	0.538057	0.341868	0.077024	0.93	0.66	0.65	1	1.68	2.19
CDR20291_1083	putative membrane protein CDS	putative membrane protein	57.8256	0.536147	0.301261	0.0543235	1.31	2.73	2.74	2.56	5.03	6.63
CDR20291_1084	putative membrane protein CDS	putative membrane protein	28.6011	0.167921	0.309667	0.568047	1.05	1.28	0.88	1.34	1.43	2.33
CDR20291_1085	efp CDS	elongation factor P	15054.6	0.386673	0.07701	8.81487e-07	437.47	502.74	488.28	841.32	843.54	831.38
CDR20291_1086	conserved hypothetical protein CDS	conserved hypothetical protein	2421.37	-0.52333	0.116403	8.60062e-06	131.91	123.25	138.68	133.88	115.29	114.59
CDR20291_1087	rnc CDS	putative ribonuclease III	2089.76	0.464655	0.0787235	6.21338e-09	48.44	54.25	51.98	92.81	97.51	98.26
CDR20291_1088	radical SAM-superfamily protein CDS	radical SAM-superfamily protein	2197.53	0.23965	0.0702667	0.000990477	35.25	40.76	42.34	58.2	63.11	67
CDR20291_1089	smc CDS	chromosome partition protein	6168.65	-0.306354	0.0710927	2.6908e-05	33.87	42.02	45.48	41.01	44.81	45.29
CDR20291_1090	ftsY CDS	putative signal recognition particle	4519.87	-0.178508	0.0882457	0.054839	73.16	81.47	81.05	96.56	91.39	90.49
CDR20291_1091	conserved hypothetical protein CDS	conserved hypothetical protein	5734.06	0.824903	0.0691497	2.44036e-32	220.84	242.63	247.01	543.8	571.04	585.45
CDR20291_1092	ffh CDS	signal recognition particle protein	32559.7	0.672037	0.0654518	2.68704e-24	361.71	401.12	404.26	802.51	846.13	862.24
CDR20291_1093	rpsP CDS	30S ribosomal protein S16	15633.2	-0.744612	0.0657826	3.09902e-29	1411.8	1550.74	1547.54	1122.45	1213.9	1279.28
CDR20291_1094	conserved hypothetical protein CDS	conserved hypothetical protein	3079.14	-0.820296	0.0751949	2.34358e-27	341.74	355.74	387.47	264.03	275.78	283.29
CDR20291_1095	rimM CDS	putative 16S rRNA processing protein	4403.9	0.00128334	0.0629489	0.986801	159.65	185.52	192.06	223.22	246.34	253.41
CDR20291_1096	trmD CDS	tRNA (Guanine-n(1)-)-methyltransferase	5093.01	0.146571	0.0662217	0.036461	133.79	147.38	155.4	199.23	217.71	234.72
CDR20291_1097	rplS CDS	50S ribosomal protein L19	23047	-0.418287	0.0626493	5.24973e-11	1464.74	1633.66	1626.34	1481.09	1617.86	1650.95
CDR20291_1098	putative GTPase CDS	putative GTPase	2756.54	0.353808	0.0909365	0.000143583	56.29	54.1	56.27	94.86	96.09	97.98
CDR20291_1099	branched-chain amino acid transport system carrier protein CDS	branched-chain amino acid transport system carrier protein	168.584	0.825197	0.154155	7.4103e-08	1.71	1.88	2.27	4.25	4.9	5.09
CDR20291_1100	branched-chain amino acid transport system carrier protein CDS	branched-chain amino acid transport system carrier protein	32670.8	1.24052	0.0662217	1.4209e-77	283.72	307.04	353.38	903.91	1048.25	1060.84
CDR20291_1101	putative ribonucleotide-diphosphate reductase CDS	putative ribonucleotide-diphosphate reductase	10616.9	-0.484811	0.0644189	1.239e-13	109.1	122.19	124.7	107.84	119.04	114.31
CDR20291_1102	rnhB CDS	ribonuclease HII	2927.74	0.191217	0.0751059	0.015099	65.17	76.81	82.27	103.94	127.19	113.63
CDR20291_1103	putative FMN-dependent dehydrogenase CDS	putative FMN-dependent dehydrogenase	5133.2	0.0541744	0.0703108	0.484741	95.45	100.3	115.8	130.75	153.89	151.35
CDR20291_1104	hypothetical protein CDS	hypothetical protein	2392.52	0.115993	0.0786168	0.16911	186.55	188.52	203.2	251.35	307.43	289.28
CDR20291_1105	putative regulatory protein CDS	putative regulatory protein	5679.26	-0.432401	0.0660378	1.1786e-10	253.65	285.12	285.79	259.29	281.49	278.88
CDR20291_1106	putative ABC transporter, permease protein CDS	putative ABC transporter, permease protein	3986.39	-0.147177	0.0887441	0.118807	67.44	88.13	93.57	82.56	109.98	109.29
CDR20291_1107	putative ABC transporter, permease protein CDS	putative ABC transporter, permease protein	2083.48	0.271908	0.121587	0.0311573	28.45	37.95	42.06	42.89	66.3	68.8
CDR20291_1108	ABC transporter, ATP-binding protein CDS	ABC transporter, ATP-binding protein	1431.41	0.259395	0.0863314	0.00371704	26.18	32.28	28.97	40.84	48.95	51.91
CDR20291_1109	two-component response regulator CDS	two-component response regulator	322.812	0.734893	0.116911	3.82345e-10	7.18	7.99	8.61	16.03	19.01	18.89
CDR20291_1110	two-component sensor histidine kinase CDS	two-component sensor histidine kinase	637.402	0.897022	0.0943189	3.03612e-21	7.03	7.98	8.4	17.43	20.75	21.01
CDR20291_1111	conserved hypothetical protein CDS	conserved hypothetical protein	47.7429	0.977073	0.292918	0.000378668	1.52	2.13	1.98	3.66	6.49	5.87
CDR20291_1112	putative competence protein (putative magnesium chelatase) CDS	putative competence protein (putative magnesium chelatase)	264.497	0.488224	0.129494	0.000191517	2.45	3.12	3.03	4.68	5.56	6.21
CDR20291_1113	putative competence protein CDS	putative competence protein	2604.57	0.918696	0.0723233	1.63062e-36	30.76	36.96	34.96	81.23	89.57	91.55
CDR20291_1114	topA CDS	DNA topoisomerase I	27677.1	0.416329	0.0614677	2.88773e-11	214.33	252.31	246.94	399.39	434.71	449.94
CDR20291_1115	codY CDS	GTP-sensing transcriptional pleiotropic repressor	31616.7	-0.158577	0.0741447	0.042289	850.33	928.54	885.03	1032.27	1092.85	1084.71
CDR20291_1116	putative ATPase CDS	putative ATPase	3635.04	0.839649	0.0707555	5.00268e-32	38.91	43.79	43.33	96.93	102.65	105.18
CDR20291_1117	putative acetyltransferase CDS	putative acetyltransferase	1486.8	0.695028	0.0911535	3.94975e-14	29.23	31.35	31.46	68	66.44	67.19
CDR20291_1118	RRF2-family transcriptional regulator CDS	RRF2-family transcriptional regulator	19701.1	-0.552617	0.0887219	7.03543e-10	1009.09	1259.58	1031.87	956.42	1034.17	1019.35
CDR20291_1119	iscS2 CDS	cysteine desulfurase	224017	-0.97142	0.102218	1.70798e-20	5170.75	5702.21	4524.06	3272.63	3703.19	3698.67
CDR20291_1120	NifU-like protein CDS	NifU-like protein	89407.4	-0.963434	0.104456	8.03179e-20	5699.5	6147.96	4903	3534.32	4023.83	4069.48
CDR20291_1121	trmU CDS	putative tRNA (5-methylaminomethyl-2-thiouridylate)-methyltransferase	5114.5	-0.0405326	0.0713566	0.608707	89.31	109.84	103.26	125.23	137.23	132.31
CDR20291_1122	alaS CDS	putative alanyl-tRNA synthetase	14715.1	-0.543427	0.0760669	1.78788e-12	130.73	134.3	151.11	125.2	127.1	129.83
CDR20291_1123	conserved hypothetical protein CDS	conserved hypothetical protein	1963.07	-0.580738	0.0843252	9.75084e-12	178.32	191.59	204.46	172.26	169.09	171.47
CDR20291_1124	putative membrane protein CDS	putative membrane protein	19032.3	-0.418281	0.0697633	3.70878e-09	196.71	211.96	222.09	205.75	214.5	212.15
CDR20291_1125	putative holliday junction resolvase CDS	putative holliday junction resolvase	438.939	-0.0205378	0.123252	0.877344	20.84	19.41	25.01	29.87	27.46	28.85
CDR20291_1126	conserved hypothetical protein CDS	conserved hypothetical protein	589.624	-1.05893	0.139217	2.36388e-14	63.44	57.49	52.19	29.01	41.45	41.28
CDR20291_1127	fur CDS	ferric uptake regulation protein	14262.7	-0.946974	0.0659656	3.52656e-46	758.9	896.88	925.79	574.92	617.74	597
CDR20291_1128	putative membrane-bound metal-dependent hydrolase CDS	putative membrane-bound metal-dependent hydrolase	1706.83	-0.698946	0.0960303	5.03966e-13	46.82	68.78	66.29	44.61	51.06	53.13
CDR20291_1129	metallo beta-lactamase superfamily protein CDS	metallo beta-lactamase superfamily protein	35948.4	-0.828271	0.0777252	3.23465e-26	532.89	577.54	568.91	418.81	430.41	416.11
CDR20291_1130	putative small acid-soluble spore protein CDS	putative small acid-soluble spore protein	31.4169	-0.113436	0.280171	0.680766	3.35	3.38	3.54	4.09	4.36	4.17
CDR20291_1131	dacF CDS	D-alanyl-D-alanine carboxypeptidase (penicillin-binding protein)	261.7	0.083633	0.126727	0.545053	3.84	5.12	4.77	6.42	6.49	6.67
CDR20291_1132	conserved hypothetical protein CDS	conserved hypothetical protein	578.172	-0.688735	0.0985261	3.97864e-12	31.21	37.23	38.25	24.76	31.69	31.99
CDR20291_1133	AraC-family transcriptional regulator CDS	AraC-family transcriptional regulator	625.204	-0.506064	0.10578	2.32085e-06	17.17	20.41	17.69	14.66	19.21	18.26
CDR20291_1134	putative membrane-associated peptidase CDS	putative membrane-associated peptidase	1355.2	0.77316	0.0827625	1.81009e-20	30.26	38.31	36.72	71.61	88.15	83.73
CDR20291_1135	scpA CDS	segregation and condensation protein A	847.44	0.448949	0.0930522	2.13439e-06	17.75	20.99	23.91	32.98	41.07	41.67
CDR20291_1136	scpB CDS	segregation and condensation protein B	1408.08	0.640474	0.090376	2.23131e-12	39.38	39.47	48.93	81.29	98.22	90.46
CDR20291_1137	putative membrane protein CDS	putative membrane protein	25.3161	0.44891	0.342088	0.141644	0.47	0.98	0.67	1.22	1.52	1.45
CDR20291_1138	conserved hypothetical protein CDS	conserved hypothetical protein	33.4848	0.620905	0.31485	0.030877	1.38	1.42	1.35	3.31	2.8	3.07
CDR20291_1139	MarR-family transcriptional regulator CDS	MarR-family transcriptional regulator	215.172	-0.312947	0.137569	0.0269326	10.3	11.65	12.26	10.1	14.21	12.45
CDR20291_1140	pepA CDS	putative cytosol aminopeptidase	2183.86	-0.0234389	0.0722494	0.772452	29.85	31.48	33.92	39.25	43.36	43.65
CDR20291_1141	putative membrane protein CDS	putative membrane protein	87.397	0.35501	0.198758	0.0750046	2.09	2.57	2.47	3.42	4.16	5.02
CDR20291_1142	hypothetical protein CDS	hypothetical protein	12.9863	0.556295	0.468842	0.125761	0.83	1.99	1.35	2.39	4.15	3.63
CDR20291_1143	putative pyrophosphohydrolase CDS	putative pyrophosphohydrolase	362.622	-0.255024	0.110414	0.0263249	21.5	27.79	28.55	26.82	30.48	29.64
CDR20291_1144	putative NAD-dependent deacetylase (Sir2-family regulatory) CDS	putative NAD-dependent deacetylase (Sir2-family regulatory)	1137.73	-0.556748	0.114158	1.34912e-06	37.39	42.91	35.14	27.9	39.03	38.63
CDR20291_1145	acd CDS	putative mannosyl-glycoprotein endo-beta-N-acetylglucosamidase	3791.89	-0.24175	0.0784185	0.0029512	45.95	47.03	48.44	51.82	53.94	55
CDR20291_1146	dnaF CDS	DNA polymerase III PolC-type	18001.7	-0.350188	0.0730108	2.74023e-06	92.62	105.71	96.65	97.1	106.72	107.16
CDR20291_1147	conserved hypothetical protein CDS	conserved hypothetical protein	1417.94	-0.150784	0.0963717	0.140928	59.24	73.71	70.76	85.21	78.38	81.17
CDR20291_1148	nusA CDS	transcription elongation protein	30699.6	-0.591871	0.0731692	1.25516e-15	598.56	718.03	698.66	588.16	582.75	614.68
CDR20291_1149	conserved hypothetical protein CDS	conserved hypothetical protein	6995.37	-0.749681	0.0932218	1.34681e-15	642.36	705.89	689.3	565.09	510.72	537.88
CDR20291_1150	putative ribosomal protein CDS	putative ribosomal protein	4764.97	-0.881345	0.0709128	5.24258e-35	389.05	454.53	449.51	300.6	307.77	330.94
CDR20291_1151	infB CDS	translation initiation factor IF-2	137390	-1.04416	0.0669244	2.69746e-54	1839.43	2107.41	2053.66	1246.91	1295.35	1355.41
CDR20291_1152	rbfA CDS	ribosome-binding factor A	20156.4	-0.902495	0.0635586	3.70016e-45	1515.32	1717.3	1716.82	1050.04	1225.14	1285.31
CDR20291_1153	putative RNA-binding protein CDS	putative RNA-binding protein	28318.8	-0.458611	0.0682135	3.54055e-11	660.77	705.36	775.38	623.23	701.97	769.04
CDR20291_1154	truB CDS	tRNA pseudouridine synthase B	26053.6	-0.424146	0.0692179	1.70583e-09	653.92	683.22	735.38	649.68	684.54	740.08
CDR20291_1155	ribC CDS	riboflavin biosynthesis protein	6068.04	-0.0314272	0.0618114	0.649914	127.19	139.99	148.15	166.88	189.26	191.07
CDR20291_1156	hypothetical protein CDS	hypothetical protein	1998.51	0.0667496	0.0982791	0.537274	418.8	407.82	419.31	601.9	582.02	575.74
CDR20291_1157	rpsO CDS	30S ribosomal protein S15	12431.6	0.00954068	0.0898045	0.915959	989.92	1000.61	1016.51	1394.4	1347.97	1334.35
CDR20291_1158	conserved hypothetical protein CDS	conserved hypothetical protein	1215.06	-0.622991	0.0982106	3.15684e-10	35.23	38.3	35.99	32.28	31.94	30.67
CDR20291_1159	comR CDS	polyribonucleotide nucleotidyltransferase	42797.9	-0.462014	0.0644792	1.70224e-12	452.5	491.15	535.34	455.69	500.98	482.53
CDR20291_1160	putative polysaccharide deacetylase CDS	putative polysaccharide deacetylase	311.85	-0.165945	0.115388	0.174612	8.41	9.59	9.99	9.52	11.8	12.15
CDR20291_1161	putative peptidase CDS	putative peptidase	4876.5	-0.611146	0.0899975	1.7543e-11	93.1	103.47	100.74	89.94	83.69	85.84
CDR20291_1162	conserved hypothetical protein CDS	conserved hypothetical protein	245.689	-0.410069	0.138048	0.00341007	22.77	22.63	26.58	25.15	23.81	22.75
CDR20291_1163	dapG CDS	aspartokinase	8075.88	-0.35216	0.0695004	7.05663e-07	142.38	156.58	167.09	158.92	162.5	167.48
CDR20291_1164	tepA CDS	translocation-enhancing protein TepA	4766.52	-0.297382	0.0659079	1.11775e-05	133.1	151.27	166.75	152.94	171.26	167.75
CDR20291_1165	ftsK CDS	putative DNA translocase	9938.29	0.649295	0.0630227	1.97659e-24	59.74	68.21	73.75	133.48	144.01	148.93
CDR20291_1166	putative ATP/GTP binding protein CDS	putative ATP/GTP binding protein	3686.62	0.48506	0.0700835	9.20381e-12	56.41	61	65.86	107.54	114.98	124.1
CDR20291_1167	radical SAM-superfamily protein CDS	radical SAM-superfamily protein	5015.7	0.293462	0.0662654	1.63174e-05	66.11	71.36	79.58	110.93	124.37	123.45
CDR20291_1168	pgsA CDS	CDP-diacylglycerol--glycerol-3-phosphate 3-phosphatidyltransferase	4182.97	0.318766	0.0631366	8.24521e-07	131.46	151.71	159.48	227.94	259.56	256.66
CDR20291_1169	recA CDS	RecA protein (recombinase A)	19633.2	-0.0730866	0.066974	0.314492	373.31	427.16	407.87	482.4	518.14	545.73
CDR20291_1170	putative nucleic acid-binding protein CDS	putative nucleic acid-binding protein	53448.2	0.256315	0.0703233	0.000396955	625.41	646.18	709.36	1026.92	1079.83	1086.76
CDR20291_1171	conserved hypothetical protein CDS	conserved hypothetical protein	3688.46	-0.601545	0.089043	2.27193e-11	49.57	54.83	52.62	37.54	51.85	50
CDR20291_1172	sip3 CDS	signal peptidase I	4653.09	-1.48682	0.0702722	1.21503e-98	231.76	285.92	269.89	112.78	133.9	130.1
CDR20291_1173	bacA1 CDS	undecaprenyl-diphosphatase	4594.33	-1.4876	0.080188	2.90131e-76	149.63	184.63	170.24	77.55	85.15	77.75
CDR20291_1174	xerD2 CDS	putative tyrosine recombinase	2180.35	-0.107866	0.0748435	0.178731	44.7	52.29	56.44	54.98	68.67	67.86
CDR20291_1175	adenylosuccinate lyase CDS	adenylosuccinate lyase	20315.2	1.04724	0.0764362	2.78273e-42	175.73	179.93	219.26	503.24	551.07	550.4
CDR20291_1176	MarR-family transcriptional regulator CDS	MarR-family transcriptional regulator	585.429	-0.668489	0.137887	1.27881e-06	26.56	36.12	38.43	19.75	32.8	31.93
CDR20291_1177	malX CDS	PTS system, maltose and glucose-specific IIbc component	1447.96	-0.204611	0.0891281	0.0284979	18.12	21.71	22.2	19.58	26.81	26.02
CDR20291_1178	RpiR-family transcriptional regulator CDS	RpiR-family transcriptional regulator	368.925	-0.412918	0.115649	0.000449332	10.05	12.81	12.58	10.13	11.79	13.57
CDR20291_1179	glvG CDS	maltose-6'-phosphate glucosidase	1885.86	-0.336467	0.0744657	1.03336e-05	28.79	33.66	36.19	30.56	37.66	36.61
CDR20291_1180	aspartate aminotransferase CDS	aspartate aminotransferase	54460.3	0.268415	0.093231	0.00546255	793.04	819.24	979.48	1115.69	1587.68	1540.5
CDR20291_1181	putative galactose-1-phosphate uridylyltransferase CDS	putative galactose-1-phosphate uridylyltransferase	1636.84	0.543347	0.0767639	2.79976e-12	26.31	31.65	29.92	53.29	58.7	61.2
CDR20291_1182	exoA CDS	putative exodeoxyribonuclease	7571.17	-0.337698	0.0749934	1.1229e-05	220.32	243.63	227.34	231.92	251.3	252.22
CDR20291_1183	putative exonuclease CDS	putative exonuclease	1272.65	0.0150143	0.0896439	0.879359	37.81	50.57	50.61	53.8	69.22	65.63
CDR20291_1184	hypothetical protein CDS	hypothetical protein	290.608	-0.31471	0.147957	0.038146	14.5	21.24	19.4	14.51	23.87	20.54
CDR20291_1185	glnA CDS	glutamine synthetase	16254	0.0180277	0.0717858	0.822149	168.33	174.79	191.09	235.85	244.2	247.74
CDR20291_1186	putative cell wall biosynthesis protein CDS	putative cell wall biosynthesis protein	1905.47	0.0578057	0.0772296	0.497367	31.5	37.63	35.56	42.83	53.18	51.02
CDR20291_1187	padr-family transcriptional regulator CDS	padr-family transcriptional regulator	122.839	-0.122279	0.185136	0.530817	6.72	9.32	9.47	11.77	8.77	10.31
CDR20291_1188	putative membrane protein CDS	putative membrane protein	941.834	0.0895122	0.0888664	0.355177	15.61	18.55	21.37	24.63	26.55	28.19
CDR20291_1189	putative exported protein CDS	putative exported protein	1307.29	-0.154857	0.0779732	0.0602762	24.4	27.53	29.73	28.99	33.9	35.76
CDR20291_1190	putative lipoprotein CDS	putative lipoprotein	1545.06	0.367198	0.0817165	1.07227e-05	44.71	53.64	59.83	88.02	93.02	93.66
CDR20291_1191	putative lantibiotic ABC transporter, ATP-binding protein CDS	putative lantibiotic ABC transporter, ATP-binding protein	87.1576	0.194776	0.196329	0.336696	2.36	2.41	2.25	3.28	3.44	4.33
CDR20291_1192	putative lantibiotic ABC transporter, permease protein CDS	putative lantibiotic ABC transporter, permease protein	69.9058	0.627606	0.224252	0.00393184	1.42	1.51	1.79	3.08	3.89	3.22
CDR20291_1193	putative lantibiotic ABC transporter, permease protein CDS	putative lantibiotic ABC transporter, permease protein	97.8384	0.0793368	0.190436	0.697375	2.89	2.63	2.27	3.21	4.03	4
CDR20291_1194	lantibiotic two-component sensor histidine kinase CDS	lantibiotic two-component sensor histidine kinase	826.172	-0.0342109	0.115085	0.787134	10.63	14.33	12.79	12.59	18.84	18.32
CDR20291_1195	putative pyridoxine kinase CDS	putative pyridoxine kinase	4860.96	-0.209668	0.0797146	0.011607	130.31	136.36	131.18	145.57	162.46	155.22
CDR20291_1196	putative exported protein CDS	putative exported protein	191.548	1.33796	0.1702	2.51705e-15	1.47	2.2	2.07	5.14	6.92	7.92
CDR20291_1197	cspB CDS	putative cold shock protein	36287.6	0.3496	0.0586472	1.35641e-08	2988.47	3376.06	3659.4	5202.66	5891.63	6012.27
CDR20291_1198	putative regulatory protein CDS	putative regulatory protein	4955.58	-0.30911	0.0796745	0.000158649	252.47	279.34	272.26	243	312.5	319.97
CDR20291_1199	putative peptidyl-prolyl isomerase CDS	putative peptidyl-prolyl isomerase	20191.9	0.437492	0.0729349	3.70878e-09	392.16	465.21	517.29	715.98	893.5	904.96
CDR20291_1200	putative membrane protein CDS	putative membrane protein	556.652	-0.119997	0.145592	0.441239	22.99	32.38	32.97	24.44	41.82	43.04
CDR20291_1201	putative phage-related protein CDS	putative phage-related protein	422.117	0.987501	0.120621	2.95893e-16	9.85	12.78	12.37	25.41	33.88	35.31
CDR20291_1202	putative phage repressor CDS	putative phage repressor	596.622	0.816409	0.10576	1.53343e-14	25.18	32.27	26.81	63.04	67.78	70.38
CDR20291_1203	putative phage regulatory protein CDS	putative phage regulatory protein	17.5312	0.197114	0.358535	0.53551	1.57	2.04	1.4	2.28	2.54	3.48
CDR20291_1204	conserved hypothetical protein CDS	conserved hypothetical protein	35.7071	-0.358444	0.291203	0.189459	1.61	2.08	2.21	1.71	2.59	1.52
CDR20291_1205	hypothetical protein CDS	hypothetical protein	985.574	-1.15401	0.0890923	4.67315e-38	60.29	61.98	70.61	34.97	38.87	42.32
CDR20291_1206	putative phage protein CDS	putative phage protein	1780.42	-1.11748	0.0797911	3.85505e-44	44.58	46.69	52.87	28.47	30.28	30.14
CDR20291_1207	putative phage protein CDS	putative phage protein	1576.99	-1.18536	0.0812635	9.25652e-48	99.54	109.36	112.46	62.01	63.33	63.63
CDR20291_1208	conserved hypothetical protein CDS	conserved hypothetical protein	1615.78	-1.06065	0.0754061	1.79473e-44	94.24	101.56	112.04	60.2	67.95	69.69
CDR20291_1209	hypothetical protein CDS	hypothetical protein	283.201	-1.14621	0.128922	5.66872e-19	57.67	61	56.65	31.7	37.84	36.12
CDR20291_1210	putative phage protein CDS	putative phage protein	4744.89	-1.26279	0.0830344	8.74642e-52	53.37	57.2	61.39	32.49	31.84	31.33
CDR20291_1211	putative phage protein CDS	putative phage protein	729.35	-1.18699	0.11634	2.07653e-24	47.1	49.25	55.07	32.11	28.67	27.34
CDR20291_1212	putative phage cell wall hydrolase CDS	putative phage cell wall hydrolase	2495.79	-1.25082	0.0978467	3.45529e-37	45.53	46.98	52.1	28.53	25.89	26.44
CDR20291_1213	hypothetical protein CDS	hypothetical protein	716.475	-1.45788	0.0992734	1.55274e-48	65.48	68.85	67.98	31.75	32.34	34.52
CDR20291_1214	phage protein CDS	phage protein	1045.51	-1.28364	0.102748	1.23554e-35	68.7	74.71	78.87	43.04	39.16	39.14
CDR20291_1215	phage protein CDS	phage protein	1357.35	-1.25725	0.115109	1.0061e-27	37.83	36.06	41.74	23.35	20.04	20.85
CDR20291_1216	phage protein CDS	phage protein	998.463	-1.4113	0.0967975	7.62883e-48	40.84	44	46.62	22.61	22.14	21.09
CDR20291_1217	putative phage tail fiber protein CDS	putative phage tail fiber protein	1269.5	-1.35609	0.0902684	1.21422e-50	35.13	39.27	42.2	20.64	20.27	19.79
CDR20291_1218	putative phage protein CDS	putative phage protein	9797.13	-1.25483	0.0642341	4.87538e-84	50.73	56.05	61.19	29.62	31.77	33.02
CDR20291_1219	putative phage-related protein CDS	putative phage-related protein	147.127	-1.0076	0.169588	1.86355e-09	33.8	30.36	39.58	19.55	22.82	25.68
CDR20291_1220	putative membrane protein CDS	putative membrane protein	337.455	0.356047	0.163259	0.0321318	18.83	26.6	25.75	27.17	50.23	47.91
CDR20291_1221	putative membrane protein CDS	putative membrane protein	1919.77	0.917394	0.0826022	2.55945e-28	51.06	62.65	69.78	136.29	161.71	170.22
CDR20291_1222	putative phage regulatory protein CDS	putative phage regulatory protein	3450.92	0.309501	0.0762276	7.71958e-05	133.24	169.07	159.45	230.1	282.72	259.33
CDR20291_1223	putative phage regulatory protein CDS	putative phage regulatory protein	104.633	0.493317	0.205154	0.0148168	7.57	9.71	8.27	11.49	19.37	19.67
CDR20291_1224	hypothetical protein CDS	hypothetical protein	174.42	0.258543	0.204705	0.212802	11.97	16.9	16.03	13.88	28.79	31.65
CDR20291_1225	putative phage regulatory protein CDS	putative phage regulatory protein	866.037	-0.683678	0.0961763	1.74819e-12	49.34	58.83	57.13	37.34	50.75	49.8
CDR20291_1226	putative transporter CDS	putative transporter	2514.34	1.47993	0.0785626	1.62666e-78	9.53	12.33	11.42	37.57	42.76	45.09
CDR20291_1227	TetR-family transcriptional regulator CDS	TetR-family transcriptional regulator	141.117	0.970121	0.202457	9.90518e-07	2.8	3.88	4.18	6.88	10.23	12.68
CDR20291_1228	glpK2 CDS	glycerol kinase	1171.57	0.806093	0.0831353	5.94899e-22	10.64	11.38	13.12	25.17	28.42	29.64
CDR20291_1229	GntR-family transcriptional regulator CDS	GntR-family transcriptional regulator	1879.31	0.681232	0.0763741	9.79446e-19	40.67	51.56	51.97	92.97	111.03	108.16
CDR20291_1230	conserved hypothetical protein CDS	conserved hypothetical protein	2039.75	0.455115	0.0743305	1.69696e-09	42.21	46.53	47.46	80.15	84.52	87.63
CDR20291_1231	probable transporter CDS	probable transporter	5025.86	0.874287	0.0660205	1.98586e-39	55.07	65.17	64.89	144.32	155.17	157.99
CDR20291_1232	putative allophanate hydrolase subunit 1 CDS	putative allophanate hydrolase subunit 1	3713.63	0.873476	0.0775491	4.55722e-29	68.93	74.42	86.97	183.74	193.16	192.04
CDR20291_1233	putative allophanate hydrolase subunit 2 CDS	putative allophanate hydrolase subunit 2	6240.18	0.967776	0.069745	2.9806e-43	82.39	87.56	98.42	224.73	241.09	242.75
CDR20291_1234	putative transcriptional regulator CDS	putative transcriptional regulator	1755.63	0.483545	0.0717893	3.23081e-11	47.98	55.49	58.85	93.93	106.44	105.91
CDR20291_1235	putative chloromuconate cycloisomerase CDS	putative chloromuconate cycloisomerase	80.2639	0.779788	0.228357	0.000401726	1.26	1.23	0.87	2.26	2.93	3
CDR20291_1236	putative membrane protein CDS	putative membrane protein	112.148	0.727277	0.193287	0.000128707	1.13	1.69	1.7	2.81	3.43	4.13
CDR20291_1237	putative esterase CDS	putative esterase	530.952	0.828067	0.100917	3.29764e-16	3.28	4.13	4.05	8.13	9.83	9.61
CDR20291_1238	putative endoribonuclease CDS	putative endoribonuclease	1720.09	-0.460367	0.077211	4.3063e-09	113.56	126.21	123.6	111.27	124.09	118.79
CDR20291_1239	putative membrane protein CDS	putative membrane protein	674.179	1.17499	0.0960301	3.77404e-34	8.83	9.49	10.77	26.32	31.71	31.14
CDR20291_1240	putative oxidoreductase CDS	putative oxidoreductase	1182.19	0.135804	0.0838437	0.128633	16.33	18.52	20.21	26.62	27.34	27.37
CDR20291_1241	putative membrane protein CDS	putative membrane protein	294.976	0.058686	0.381392	0.858698	5.42	13.92	22.24	14.62	20.57	23.45
CDR20291_1242	putative amino acid amidase CDS	putative amino acid amidase	2734.16	0.517777	0.0789251	9.77303e-11	47.21	54.54	64.45	96.97	113.83	110.09
CDR20291_1243	conserved hypothetical protein CDS	conserved hypothetical protein	764.422	-0.158555	0.102755	0.14618	31.39	36.96	38.36	34.92	50.22	43.42
CDR20291_1244	putative peptidase CDS	putative peptidase	262.851	0.217197	0.129009	0.108269	3.51	4.91	4.57	6.6	6.62	7.12
CDR20291_1245	putative muramoyltetrapeptide carboxypeptidase CDS	putative muramoyltetrapeptide carboxypeptidase	385.593	0.040344	0.108156	0.737119	7.81	9.71	10.28	11.21	13.73	13.47
CDR20291_1246	conserved hypothetical protein CDS	conserved hypothetical protein	1154.59	-0.401186	0.0784458	5.23964e-07	41.29	47.98	50.37	41.83	50.38	49.52
CDR20291_1247	conserved hypothetical protein CDS	conserved hypothetical protein	3209.63	0.203235	0.0886064	0.0289444	88.58	107.53	98.57	124.27	166.99	169.03
CDR20291_1248	glpQ CDS	glycerophosphoryl diester phosphodiesterase	292.155	0.149101	0.118423	0.235662	7.22	7.99	8.56	10.36	13.02	12.28
CDR20291_1249	putative nonribosomal peptide synthetase CDS	putative nonribosomal peptide synthetase	1966.95	-0.421374	0.0730229	1.42953e-08	19.98	22.69	22.05	19.57	22.38	22.97
CDR20291_1250	putative oligopeptide transporter CDS	putative oligopeptide transporter	77012	1.4453	0.0927533	2.50486e-54	386.43	400.46	537.5	1426.24	1749.27	1702.23
CDR20291_1251	conserved hypothetical protein CDS	conserved hypothetical protein	8860.3	1.16346	0.0873012	3.67422e-40	292.65	322.53	415.19	953.25	1095.21	1064.16
CDR20291_1252	ABC transporter, ATP-binding protein CDS	ABC transporter, ATP-binding protein	5183.05	-0.215847	0.0716635	0.00376357	56.04	58.5	68.17	63.8	74.85	72.8
CDR20291_1253	putative exported protein CDS	putative exported protein	1303.35	-0.506474	0.0864008	7.31358e-09	33.88	40.61	45.46	36.34	39.16	36.95
CDR20291_1254	GntR-family transcriptional regulator CDS	GntR-family transcriptional regulator	5748.04	0.197184	0.0725505	0.00933838	67.58	79.21	86.07	105.11	133.13	121.65
CDR20291_1255	ddl CDS	D-alanine--D-alanine ligase B	8877.44	0.850581	0.0721245	1.17269e-31	134.34	145.16	162.16	345.71	374.7	353.76
CDR20291_1256	putative competence protein CDS	putative competence protein	5181.4	-0.0561508	0.0660724	0.438781	78.42	88.04	98.41	105.5	119.63	117.01
CDR20291_1257	putative hydrolase CDS	putative hydrolase	4170.82	-0.147694	0.0822054	0.0902859	106.09	119.06	129.18	116.83	155.44	158.99
CDR20291_1258	conserved hypothetical protein CDS	conserved hypothetical protein	783.95	0.318541	0.108009	0.004183	19.56	26.97	28.78	34.7	44.87	47.4
CDR20291_1259	sigma-54 dependent regulatory protein CDS	sigma-54 dependent regulatory protein	1436.81	1.04368	0.0922769	2.0827e-29	11.82	14.97	14.37	31.58	42.25	41.45
CDR20291_1260	putative membrane protein CDS	putative membrane protein	1619.93	1.43045	0.0917893	2.5047e-54	16.81	20.24	21.21	57.91	78.24	77
CDR20291_1261	putative radical SAM-superfamily protein CDS	putative radical SAM-superfamily protein	5189.31	0.567195	0.0633182	8.3864e-19	81.71	98.33	98.24	169.87	192.31	193.97
CDR20291_1262	putative membrane protein CDS	putative membrane protein	294.717	-0.332261	0.584578	0.284091	4.87	18.96	19.99	1.59	10.33	15.99
CDR20291_1263	putative membrane protein CDS	putative membrane protein	47.005	1.13824	0.294923	4.37787e-05	1.48	1.48	1.12	3.41	4.63	5.05
CDR20291_1264	putative ATP-binding protein CDS	putative ATP-binding protein	2946.78	-0.243532	0.0893976	0.0087222	101.98	100.37	96.73	104.31	119.8	116.76
CDR20291_1265	putative drug/sodium antiporter CDS	putative drug/sodium antiporter	1699.95	0.393322	0.0828893	3.35793e-06	20.42	23.78	23.85	33.97	44.95	42.26
CDR20291_1266	putative signaling protein CDS	putative signaling protein	3658.37	-0.552227	0.0739369	1.64279e-13	49.23	55.11	53.52	42.01	52.54	50.26
CDR20291_1267	putative signaling protein CDS	putative signaling protein	900.789	-0.356977	0.0946117	0.000227464	20.79	27.45	27.54	22.12	28.56	28.4
CDR20291_1268	putative signaling protein CDS	putative signaling protein	3922.83	0.0443609	0.0829463	0.63183	30.76	39.15	39.14	41.56	54.87	55.22
CDR20291_1269	MerR-family transcriptional regulator CDS	MerR-family transcriptional regulator	274.821	0.202138	0.136192	0.157578	6.97	6.66	5.97	9.51	11.16	10.15
CDR20291_1270	hypothetical protein CDS	hypothetical protein	105.078	0.241724	0.188208	0.211478	7.39	9.56	8.2	10.14	15.73	14.91
CDR20291_1271	hypothetical protein CDS	hypothetical protein	205.001	0.533882	0.141215	0.000169116	18.43	21.78	18.65	35.37	41.59	39.93
CDR20291_1272	putative membrane protein CDS	putative membrane protein	1231.2	0.255072	0.0977218	0.0119875	34.43	33.31	36.18	56.67	55.52	55.57
CDR20291_1273	putative isochorismatase CDS	putative isochorismatase	1011.23	-0.113688	0.0972852	0.275424	33.67	43.4	42.63	39.93	54.52	54.35
CDR20291_1274	putative transcriptional regulator CDS	putative transcriptional regulator	248.295	-0.170368	0.129711	0.212802	14.69	14.61	15.92	17.75	18.51	17.43
CDR20291_1275	hypothetical protein CDS	hypothetical protein	139.855	-5.7366	0.392449	1.07927e-47	52.35	41.74	31.35	1.05	1.06	1.1
CDR20291_1276	conserved hypothetical protein CDS	conserved hypothetical protein	737.739	-3.63737	0.163117	1.56385e-109	38.04	41.44	28.87	2.98	4.24	4.56
CDR20291_1277	putative uncharacterized protein CDS	putative uncharacterized protein	2098.8	0.346617	0.0779589	1.41878e-05	29.71	32.43	31.26	50.58	55.82	54.28
CDR20291_1278	transcriptional regulator, arac family protein CDS	transcriptional regulator, arac family protein	9332.92	0.266285	0.068346	0.000156577	205.79	241.17	230.13	320.84	393.9	386.78
CDR20291_1279	putative exported polysaccharide deacetylase CDS	putative exported polysaccharide deacetylase	55.2187	0.780521	0.261059	0.00165031	0.97	0.78	1.23	1.94	2.66	2.77
CDR20291_1280	putative exonuclease CDS	putative exonuclease	826.05	0.46147	0.0953467	1.94138e-06	3.92	4.74	5.36	7.67	9.68	8.75
CDR20291_1281	putative ribonuclease CDS	putative ribonuclease	238.302	0.10712	0.127115	0.434053	7.27	7.62	8.53	10.8	11.41	11.86
CDR20291_1282	putative bifunctional protein: peroxiredoxin/chitinase CDS	putative bifunctional protein: peroxiredoxin/chitinase	888.271	0.217036	0.0921523	0.0243776	6.68	8.88	8.76	10.96	13.29	13.89
CDR20291_1283	putative membrane protein CDS	putative membrane protein	2722.01	-0.447473	0.0708447	5.1025e-10	206.77	223.93	249.65	201.58	238.76	229.01
CDR20291_1284	putative membrane protein CDS	putative membrane protein	2968.46	0.555304	0.0683898	1.07474e-15	31.56	38.45	38.6	66.98	73.66	74.5
CDR20291_1285	putative exported protein CDS	putative exported protein	9562.8	-0.0463139	0.0630735	0.501283	122.39	146.66	147.49	170.77	186.58	183.91
CDR20291_1286	putative sigma-54-dependent transcriptional regulator CDS	putative sigma-54-dependent transcriptional regulator	1458.27	-0.0377352	0.106392	0.746636	48.33	47.44	60.79	71.22	66.34	66.44
CDR20291_1287	putative multiprotein complex assembly protein CDS	putative multiprotein complex assembly protein	9503.33	-0.237215	0.0634182	0.000290092	143.31	160.17	159.1	163.27	183.51	180.96
CDR20291_1288	putative membrane protein CDS	putative membrane protein	1449.99	1.26087	0.100565	8.00557e-36	43.89	54.84	48.06	128.94	173.57	177.03
CDR20291_1289	putative membrane protein CDS	putative membrane protein	1991.04	1.4926	0.0787943	2.06138e-79	28.87	34.54	32.6	107.48	125.94	132.46
CDR20291_1290	putative membrane protein CDS	putative membrane protein	3189.72	1.31056	0.07447	1.08085e-68	41.16	43.75	47.59	142.48	148.82	152.52
CDR20291_1291	hypothetical protein CDS	hypothetical protein	839.164	0.253114	0.0962267	0.0113667	18.91	20.14	20.11	31.86	31.41	31.96
CDR20291_1292	putative exported protein CDS	putative exported protein	1165.14	0.180141	0.0901766	0.0580579	19.28	21.65	22.03	32.4	31.16	32.46
CDR20291_1293	putative exported polysaccharide deacetylase CDS	putative exported polysaccharide deacetylase	1541.43	0.163656	0.0809753	0.0548872	37.76	45.44	43.71	62.44	64.48	64.4
CDR20291_1294	pabA CDS	para-aminobenzoate synthase glutamine amidotransferase component II	997.416	0.340564	0.0853882	9.96e-05	28.39	32.21	33.86	52.5	54.32	54.49
CDR20291_1295	pabB CDS	para-aminobenzoate synthase component I	2054.14	-0.172875	0.0846547	0.0527014	29.76	34.4	38.46	40.75	40.74	40.06
CDR20291_1296	pabC CDS	putative aminodeoxychorismate lyase	663.112	-0.207043	0.100423	0.0491926	17.5	19.9	23.91	23.18	23.96	23.67
CDR20291_1297	conserved hypothetical protein CDS	conserved hypothetical protein	2501.1	-0.23341	0.0894731	0.0122125	72.13	87.69	82.98	74.45	103.08	100.68
CDR20291_1298	folE CDS	putative GTP cyclohydrolase I	7528.68	0.137716	0.0832686	0.120283	248.51	270.04	265.86	393.63	380.99	387.31
CDR20291_1299	folP CDS	dihydropteroate synthase	15691.5	0.216056	0.0697399	0.00290031	341.78	379.57	414.3	579.72	592.32	601.24
CDR20291_1300	folB CDS	dihydroneopterin aldolase	3886.98	0.20402	0.0707312	0.00565997	195.94	206.6	231.3	306.3	329.84	348.69
CDR20291_1301	folK CDS	2-amino-4-hydroxy-6-hydroxymethyldihydropteridi ne pyrophosphokinase	7626.86	0.303656	0.0677225	1.25977e-05	271.52	302.35	321.74	478.93	514.07	495.55
CDR20291_1302	putative chorismate biosynthesis-related protein CDS	putative chorismate biosynthesis-related protein	11704.3	0.265781	0.0672365	0.000124961	259.63	297.08	316.13	457.73	477.94	475.37
CDR20291_1303	dnaG CDS	DNA primase	5022.78	0.292861	0.0773539	0.000235615	44.02	51.82	59.97	76.28	86.92	93.94
CDR20291_1304	rpoD1 CDS	RNA polymerase sigma factor (sigma-43)	9903.45	-0.15169	0.0693934	0.0382889	174.05	186.89	200.92	219.74	231.46	227.67
CDR20291_1305	conserved hypothetical protein CDS	conserved hypothetical protein	591.117	0.475657	0.10226	4.56914e-06	14.57	14.29	14.71	25.95	28.7	27.76
CDR20291_1306	conserved hypothetical protein CDS	conserved hypothetical protein	1605.77	-0.0677116	0.0771374	0.423913	26.98	32.17	35.32	35.79	41.98	43.34
CDR20291_1307	wrbA CDS	putative flavoprotein	2225.82	-0.234176	0.0724931	0.00182282	76.48	93.93	93.22	88.05	106.68	106.17
CDR20291_1308	putative 5-nitroimidazole reductase CDS	putative 5-nitroimidazole reductase	73892.2	-0.0284444	0.0760778	0.741274	3209.22	3406.06	3385.59	4304.76	4566.64	4332.77
CDR20291_1309	putative phosphohydrolase CDS	putative phosphohydrolase	1453.47	-0.451849	0.0814635	4.8741e-08	62.17	79.92	73.44	63.2	73.46	74.3
CDR20291_1310	putative membrane protein CDS	putative membrane protein	977.381	-0.291339	0.0989997	0.0043556	17.74	22.56	22.49	18.37	24.48	25.97
CDR20291_1311	GntR-family transcriptional regulator CDS	GntR-family transcriptional regulator	1023.15	-1.1966	0.117581	2.85593e-24	68.4	86.46	81	33.53	53.09	51.14
CDR20291_1312	putative membrane protein CDS	putative membrane protein	169.303	-0.712491	0.149715	1.76673e-06	8.96	10.3	10.53	7.94	7.72	8.37
CDR20291_1313	two-component response regulator CDS	two-component response regulator	138.3	0.0738566	0.160167	0.674738	3.69	4.08	4.26	5.83	5.36	5.88
CDR20291_1314	two-component sensor kinase CDS	two-component sensor kinase	419.11	0.151544	0.111301	0.200941	5.98	7.54	6.77	8.55	10.69	11.25
CDR20291_1315	ABC transporter, ATP-binding protein CDS	ABC transporter, ATP-binding protein	291.405	0.25253	0.117724	0.0392385	7.62	8.38	8.58	11.82	13.77	14.15
CDR20291_1316	ABC transporter, permease protein CDS	ABC transporter, permease protein	936.834	0.363709	0.0910946	9.55625e-05	6.23	6.68	7.14	9.76	12.66	12.63
CDR20291_1317	putative iron-sulfur protein CDS	putative iron-sulfur protein	6050.62	-0.632142	0.0788006	1.99823e-15	113.78	130.91	118.12	94.92	113.83	105.64
CDR20291_1318	cell surface protein (putative penicillin-binding protein) CDS	cell surface protein (putative penicillin-binding protein)	38831.2	0.350714	0.0651458	1.69598e-07	217.03	232.94	255.39	354.45	433.36	426.88
CDR20291_1319	putative phage shock protein CDS	putative phage shock protein	290.837	-1.64003	0.130789	5.82947e-36	26.36	33.17	33.34	10.57	14.97	14.07
CDR20291_1320	putative membrane protein (putative phage infection protein) CDS	putative membrane protein (putative phage infection protein)	4944.56	0.459085	0.0694727	7.85002e-11	34.71	39.34	43.45	63.48	75.96	78.87
CDR20291_1321	ABC transporter, ATP-binding/permease protein CDS	ABC transporter, ATP-binding/permease protein	1208.86	0.0092925	0.0826025	0.920833	12.51	15.28	14.93	18.66	19.89	19.16
CDR20291_1322	ABC transporter, ATP-binding/permease protein CDS	ABC transporter, ATP-binding/permease protein	2526.73	0.267247	0.0690256	0.000170683	23.6	26.92	28.54	38.36	43.89	46.2
CDR20291_1323	putative ruberythrin CDS	putative ruberythrin	124307	-0.980959	0.0760337	1.16958e-37	6203.87	6412.26	6350.38	3897.07	4674.61	4362.62
CDR20291_1324	putative uncharacterized protein CDS	putative uncharacterized protein	9986.99	0.252295	0.0851026	0.00424779	385.49	477.27	474.59	576.48	781.66	800.34
CDR20291_1325	putative hydrolase CDS	putative hydrolase	10574	-0.0839939	0.0627212	0.208958	334.82	400.28	390.47	424.66	500.8	503.01
CDR20291_1326	putative ferrous iron transport protein CDS	putative ferrous iron transport protein	2168.24	-1.6997	0.0873016	8.04317e-84	307.14	308.33	364.43	116.94	150.07	138.07
CDR20291_1327	feoA1 CDS	putative ferrous iron transport protein A	1142.33	-0.729206	0.10887	2.62045e-11	112.87	128.13	166.46	108	113.78	103.16
CDR20291_1328	feoB1 CDS	ferrous iron transport protein B	35902	0.047927	0.0890159	0.633328	293.19	319.85	413.74	450.18	504.29	466.92
CDR20291_1329	putative exported protein CDS	putative exported protein	1600.71	-0.20908	0.0969284	0.0394787	211.03	201.24	268.35	242.93	280.11	266.08
CDR20291_1330	conserved hypothetical protein CDS	conserved hypothetical protein	1853.26	0.496485	0.0824511	2.93616e-09	43.22	43.7	48.41	83.5	86.47	88.36
CDR20291_1331	ssuC CDS	putative aliphatic sulfonate ABC transporter, permease protein	1021.41	0.229265	0.0890643	0.0135855	23.39	25.51	28.58	34.46	43.41	45.12
CDR20291_1332	ssuB CDS	putative aliphatic sulfonates ABC transporter, ATP-binding protein	778.339	0.217528	0.0970813	0.0323406	18.6	20.12	23.77	32.18	31.64	34.01
CDR20291_1333	ssuA CDS	putative aliphatic sulfonates ABC transporter, substrate-binding lipoprotein	6199.82	0.976944	0.0797705	4.29059e-34	79.55	89.12	104.89	206.21	260.49	262.32
CDR20291_1334	conserved hypothetical protein CDS	conserved hypothetical protein	1063.11	-1.27142	0.091344	1.0594e-43	46.37	54.29	58.4	27.78	32.39	27.65
CDR20291_1335	putative lipoprotein CDS	putative lipoprotein	34.891	0.26124	0.284913	0.339315	1.19	0.94	1.12	1.46	2.17	1.84
CDR20291_1336	hypothetical protein CDS	hypothetical protein	65.6603	0.328412	0.221421	0.136173	2.6	2.44	2.6	4.5	4.69	4.13
CDR20291_1337	putative transcriptional regulator CDS	putative transcriptional regulator	159.433	0.0741194	0.155587	0.662115	3.33	3.66	3.6	5.31	4.76	4.97
CDR20291_1339	metN CDS	D-methionine ABC transporter, ATP-binding protein	1529.63	1.01704	0.078073	2.29439e-38	20.46	22.16	22.45	55.33	60.67	62.4
CDR20291_1340	metI CDS	putative D-methionine ABC transporter, permease protein	1535.77	1.27778	0.0876021	9.18167e-48	25.09	27.68	34.03	89.5	96.53	98
CDR20291_1341	metQ CDS	putative D-methionine ABC transporter, substrate-binding lipoprotein	3003.34	0.972625	0.0819579	3.9487e-32	48.23	50.99	61.47	137.17	145.1	143.15
CDR20291_1342	putative two-component sensor histidine kinase CDS	putative two-component sensor histidine kinase	677.699	-0.15346	0.0891704	0.104965	4.84	5.55	6.04	6.08	6.99	6.75
CDR20291_1343	putative 3-methyladenine DNA glycosylase CDS	putative 3-methyladenine DNA glycosylase	280.284	-0.0681613	0.126082	0.621479	8.21	10.75	10.84	10.36	13.63	14.18
CDR20291_1344	putative transcriptional regulator CDS	putative transcriptional regulator	4120.64	0.100685	0.0824995	0.256658	134.55	150.53	136.59	197.62	205.37	207.04
CDR20291_1345	proC1 CDS	pyrroline-5-carboxylate reductase	7481.56	0.407683	0.0807899	7.42838e-07	162.89	171.65	165.45	292.22	300.24	305.68
CDR20291_1346	putative exported protein CDS	putative exported protein	8576.53	0.111479	0.0693754	0.134897	135.86	144.43	149.89	182.42	225.26	221.01
CDR20291_1347	hypothetical protein CDS	hypothetical protein	1544.99	-0.605024	0.0850204	1.89391e-12	79.22	78.79	87.85	62.58	77.02	77.71
CDR20291_1348	rpoD2 CDS	RNA polymerase sigma factor rpoD	1847.08	1.25888	0.135696	1.54386e-20	21.39	22.82	31	58.11	96.07	92.75
CDR20291_1349	putative membrane protein (virulence factor (MviN) homologue) CDS	putative membrane protein (virulence factor (MviN) homologue)	1393.88	0.109767	0.0838249	0.222594	17.32	18.53	18.57	25.78	26.51	26.88
CDR20291_1350	deoC CDS	putative deoxyribose-phosphate aldolase	939.822	0.0798387	0.0907127	0.420844	28.07	27.65	31.08	39.67	42.3	41.84
CDR20291_1351	putative transcriptional regulator CDS	putative transcriptional regulator	178.81	1.61033	0.166757	3.3324e-22	4.54	4.88	5.47	18.59	19.58	24
CDR20291_1352	ABC transporter, ATP-binding protein CDS	ABC transporter, ATP-binding protein	370.821	1.01548	0.122963	1.58051e-16	5.02	5.81	6.72	13.32	16.93	18.13
CDR20291_1353	putative ABC transporter, permease protein CDS	putative ABC transporter, permease protein	746.788	1.37552	0.111167	5.4256e-35	9.87	10.53	12.31	30.61	42.57	42.62
CDR20291_1354	putative drug/sodium antiporters CDS	putative drug/sodium antiporters	47913.3	0.505648	0.103313	1.37964e-06	509.58	649.55	721.68	920.95	1340.15	1367.77
CDR20291_1355	putative thioredoxin CDS	putative thioredoxin	1024.04	-0.96222	0.100248	1.08716e-21	49.85	47.84	49.51	31.77	36.58	32.83
CDR20291_1356	conserved hypothetical protein CDS	conserved hypothetical protein	246.084	-1.10749	0.135098	2.15624e-16	48.78	49.68	50.96	26.52	34.75	30.84
CDR20291_1357	putative iron-sulfur cluster-binding protein CDS	putative iron-sulfur cluster-binding protein	1147.71	-0.828748	0.0884117	1.19076e-20	33.34	33.23	36.03	22.56	27.04	28.01
CDR20291_1358	putative lipoprotein CDS	putative lipoprotein	889.311	-0.492896	0.0840353	7.35562e-09	34.18	39.04	41.92	32.13	38.62	38.89
CDR20291_1359	conserved hypothetical protein CDS	conserved hypothetical protein	6741.15	0.729887	0.0832984	3.73693e-18	152.15	160.58	177.61	300.82	401.35	404.57
CDR20291_1360	conserved hypothetical protein CDS	conserved hypothetical protein	612.302	0.783355	0.10046	8.88936e-15	9.71	10.94	10.03	22.84	24.44	24.49
CDR20291_1361	panC CDS	putative pantoate--beta-alanine ligase	64332.5	0.414825	0.0673278	1.37293e-09	1223.42	1324	1536.39	2240.3	2598.2	2507.41
CDR20291_1362	panB CDS	3-methyl-2-oxobutanoate hydroxymethyltransferase	54288	0.563423	0.0876917	2.15217e-10	1094.67	1060.53	1263.25	2289.53	2250.39	2288.68
CDR20291_1363	conserved hypothetical protein CDS	conserved hypothetical protein	39455	0.268599	0.105419	0.0140456	700.78	887.35	1004.44	1067.11	1549.39	1618.22
CDR20291_1364	putative signaling protein CDS	putative signaling protein	1424.4	0.599856	0.0804728	1.55889e-13	9.45	12.3	12.28	21.14	24.29	24.19
CDR20291_1365	MerR-family transcriptional activator CDS	MerR-family transcriptional activator	495.554	0.286901	0.105007	0.00822741	10.1	12.55	11.59	17.75	20.39	18.25
CDR20291_1366	feoB2 CDS	putative ferrous ion transport protein	4301.83	0.24253	0.0682053	0.000592927	33.29	42.09	41.73	56.38	64.53	65.55
CDR20291_1367	feoA2 CDS	putative ferrous ion transport protein	147.784	0.765306	0.165252	2.99885e-06	9.29	10.18	10.32	23.1	22.02	24.37
CDR20291_1368	putative acetyltransferase CDS	putative acetyltransferase	445.634	-0.479056	0.113304	2.99762e-05	24.27	24.37	25.51	19.84	24.33	27.13
CDR20291_1369	putative membrane protein CDS	putative membrane protein	403.638	0.677232	0.130613	2.32132e-07	5.51	6.63	6.67	10.32	15.01	15.93
CDR20291_1370	tyrR CDS	tyrosyl-tRNA synthetase	12597.5	-0.387988	0.0707028	7.19284e-08	235.32	257.65	249.46	225.08	274.15	264.89
CDR20291_1371	putative polysaccharide deacetylase CDS	putative polysaccharide deacetylase	29261	0.470265	0.0738631	3.82221e-10	511.52	543.19	534.61	912.65	1080.15	991.55
CDR20291_1372	putative membrane protein CDS	putative membrane protein	9742.88	0.723614	0.0651088	3.29266e-28	144.91	155.97	175.4	327.01	369.52	365.4
CDR20291_1373	putative rubrerythrin CDS	putative rubrerythrin	104708	-0.951849	0.0852655	9.48638e-29	5272.12	5316.75	5278.21	3603.88	3788.01	3593.68
CDR20291_1374	putative iron-sulfur protein CDS	putative iron-sulfur protein	4843.5	-0.682761	0.0711625	1.94389e-21	102.45	111.58	112.78	79.04	97.06	97.87
CDR20291_1375	pyrC CDS	dihydroorotase	9302.17	-0.621484	0.0759123	5.3683e-16	181.74	185.06	192.65	156.02	168.8	163.18
CDR20291_1376	ABC transporter, permease protein CDS	ABC transporter, permease protein	12592.5	-0.539403	0.0584274	7.41405e-20	228.51	262.04	272.03	213.79	246.77	243.7
CDR20291_1377	ABC transporter, ATP-binding protein CDS	ABC transporter, ATP-binding protein	4079.64	-0.64514	0.0695788	4.22516e-20	139.79	156.64	168.44	127.81	136.58	133.17
CDR20291_1378	putative ABC transporter, permease protein CDS	putative ABC transporter, permease protein	9921.92	-0.629335	0.0603784	5.84156e-25	185.04	213.36	219.11	166.91	185.16	183.05
CDR20291_1379	two-component sensor histidine kinase CDS	two-component sensor histidine kinase	1122.63	0.0541803	0.0887323	0.58167	20.41	25.38	23.15	31.45	32.02	32.69
CDR20291_1380	two-component response regulator CDS	two-component response regulator	271.31	0.449791	0.12829	0.000544446	5.82	7.68	7.83	11.11	14.49	14.04
CDR20291_1381	ABC transporter, ATP-binding protein CDS	ABC transporter, ATP-binding protein	59.0442	1.01838	0.257282	3.55145e-05	0.86	1.32	0.97	3.05	3.05	2.91
CDR20291_1382	putative ABC transporter, permease protein CDS	putative ABC transporter, permease protein	139.007	0.486124	0.180774	0.00703803	0.98	1.26	1.51	1.81	2.9	2.56
CDR20291_1383	putative gamma-glutamyltranspeptidase CDS	putative gamma-glutamyltranspeptidase	1492.92	0.0738928	0.0827182	0.415694	17.25	18.98	20.48	22.54	28.63	29.49
CDR20291_1384	sseA CDS	putative 3-mercaptopyruvate sulfurtransferase	3520.11	-1.01185	0.0655306	3.77882e-53	104.77	119.2	124.09	72.31	79.79	79.17
CDR20291_1385	putative dehydrogenase, electron transfer subunit CDS	putative dehydrogenase, electron transfer subunit	15002.4	-0.54275	0.0596882	2.57319e-19	370.38	418.43	446.24	353.58	388.33	394.63
CDR20291_1386	aspB CDS	putative glutamate synthase [NADPH] small chain	23115.5	-0.543458	0.0783177	7.27295e-12	380.72	392.69	466.65	370.31	376.13	390.36
CDR20291_1387	putative signaling protein CDS	putative signaling protein	2316.82	-0.741721	0.0883031	7.57842e-17	24.26	26.8	31.5	18.13	24.06	23.98
CDR20291_1388	ABC transporter, ATP-binding protein CDS	ABC transporter, ATP-binding protein	167.673	0.874468	0.155887	1.65587e-08	2.66	3.11	3.29	6.39	8.1	8.29
CDR20291_1389	ABC transporter, permease protein CDS	ABC transporter, permease protein	267.506	1.36154	0.138149	6.04423e-23	1.38	1.81	1.78	4.83	6.22	6.43
CDR20291_1390	putative drug/sodium antiporter CDS	putative drug/sodium antiporter	35373.4	0.815383	0.0589657	2.45224e-43	350.5	398.63	404.71	856.31	944.38	948.3
CDR20291_1391	conserved hypothetical protein CDS	conserved hypothetical protein	39554.7	0.854982	0.0612092	1.00707e-43	510.94	570.21	618.71	1299.36	1438.4	1407.72
CDR20291_1392	putative acyl carrier protein phosphodiesterase CDS	putative acyl carrier protein phosphodiesterase	718.957	0.195426	0.119581	0.120508	18.46	21.87	24.18	24.74	39.09	36.6
CDR20291_1393	hypothetical protein CDS	hypothetical protein	900.642	0.313269	0.293192	0.256458	67.6	87.64	78.12	75.91	169.94	174.11
CDR20291_1394	conserved hypothetical protein CDS	conserved hypothetical protein	4558.9	0.781217	0.10824	6.83168e-13	104.42	139.04	127.43	218.06	318.79	333.74
CDR20291_1395	putative hemolysin-like membrane protein CDS	putative hemolysin-like membrane protein	3569.35	0.38927	0.0815285	2.92336e-06	93.9	107.09	94.72	156.93	183.35	185.39
CDR20291_1396	hisZ CDS	putative ATP phosphoribosyltransferase regulatory subunit	106.015	0.683491	0.1979	0.000432657	1.22	2.1	2.03	3.32	4.54	4.06
CDR20291_1397	hisG CDS	putative ATP phosphoribosyltransferase	189.908	0.551046	0.168671	0.00104554	3.64	4.89	6.87	10.08	9.73	10.92
CDR20291_1398	hisC CDS	putative histidinol-phosphate aminotransferase	282.991	0.386706	0.121033	0.00176528	4.46	4.83	5.34	7.92	9.33	8.71
CDR20291_1399	hisB CDS	imidazoleglycerol-phosphate dehydratase	244.691	0.563977	0.141649	7.32192e-05	5.77	7.37	8.25	12.93	16.69	13.4
CDR20291_1400	hisH CDS	putative imidazole glycerol phosphate synthase subunit	342.451	0.873651	0.132815	4.63934e-11	6.15	8.69	10.41	18.48	22.7	21.67
CDR20291_1401	hisA CDS	putative 1-(5-phosphoribosyl)-5-[(5-phosphoribosylamino)methyliden eamino] imidazole-4-carboxamide isomerase	527.825	0.800041	0.104953	3.33749e-14	10.15	11.66	12.64	26.8	26.79	27.57
CDR20291_1402	hisF CDS	putative imidazole glycerol phosphate synthase subunit	534.209	1.29325	0.106982	1.88085e-33	8.2	8.27	9.69	25.18	31.21	30.9
CDR20291_1403	hisI CDS	histidine biosynthesis bifunctional protein	382.324	1.72077	0.144759	1.52435e-32	4.44	4.66	7.57	21.94	26.51	26.24
CDR20291_1404	putative amino acid permease CDS	putative amino acid permease	2064.12	1.80527	0.0771651	3.15843e-120	12.67	14.77	15.47	64.65	68.36	69.07
CDR20291_1405	putative polysaccharide deacetylase CDS	putative polysaccharide deacetylase	1586.62	0.98684	0.0771465	5.05257e-37	23.77	26.69	29.68	63.99	76.27	74.5
CDR20291_1406	putative peptidyl-prolyl isomerase CDS	putative peptidyl-prolyl isomerase	2111.53	1.02445	0.0898995	8.23671e-30	26.46	30.13	37.25	82.85	87.23	86.98
CDR20291_1407	sigV CDS	RNA polymerase sigma factor	586.653	0.926105	0.102871	3.00283e-19	16.55	16.44	19.31	42.93	44.81	47.28
CDR20291_1408	conserved hypothetical protein CDS	conserved hypothetical protein	1006.11	0.570846	0.0842738	2.1893e-11	17.14	20.01	21.31	34.21	40.85	42.52
CDR20291_1409	putative exported protein CDS	putative exported protein	1008.28	0.0186244	0.0897125	0.852265	22.4	30.06	31.35	34.66	38.99	40.16
CDR20291_1410	putative dehydrogenase accessory protein CDS	putative dehydrogenase accessory protein	3262.32	-0.166033	0.0740623	0.0332577	78.14	93.74	92.62	103.25	106.11	106.3
CDR20291_1411	conserved hypothetical protein CDS	conserved hypothetical protein	2155.65	-0.564258	0.0849948	5.34278e-11	56.88	77.11	80.16	58.07	67.7	67.05
CDR20291_1412	hypothetical protein CDS	hypothetical protein	5.03263	-0.101432	0.474815	0.746003	0.44	0.55	0.47	0.65	0.36	0.61
CDR20291_1413	ilvC CDS	ketol-acid reductoisomerase	87.3945	0.164585	0.192062	0.412341	1.48	1.86	1.84	2.19	2.65	3.09
CDR20291_1414	ilvB CDS	putative acetolactate synthase large subunit	258.062	0.491938	0.135219	0.000313571	2.2	2.86	2.88	4.13	5.32	5.84
CDR20291_1415	prophage lambdaba04, site-specific recombinase, phage integrase family CDS	prophage lambdaba04, site-specific recombinase, phage integrase family	4969.92	-0.864761	0.0731452	7.60222e-32	109.16	126.03	122.07	75.07	94.77	93.94
CDR20291_1416	putative uncharacterized protein CDS	putative uncharacterized protein	2046.94	-0.755275	0.0731404	1.23566e-24	69.65	78.29	80.86	52.77	63.93	65.35
CDR20291_1417	hipa-like CDS	hipa-like	2053.27	-0.875819	0.0799745	1.38753e-27	53.98	70.01	69.32	41.63	51.16	47.91
CDR20291_1418	putative phage-related protein CDS	putative phage-related protein	262.166	0.912399	0.140807	8.01135e-11	7.24	7.53	7.46	19.1	20.64	17.54
CDR20291_1419	putative uncharacterized protein CDS	putative uncharacterized protein	396.787	-0.365465	0.107841	0.000916872	11.13	11.61	11.97	11.3	12.15	12.6
CDR20291_1420	putative uncharacterized protein CDS	putative uncharacterized protein	269.697	-0.861568	0.150172	7.58239e-09	16.37	16.71	17.01	13.72	11.25	11.25
CDR20291_1421	putative uncharacterized protein CDS	putative uncharacterized protein	544.325	-0.754241	0.11212	2.03082e-11	11.7	12.02	13.18	10.15	9.32	9.61
CDR20291_1422	hypothetical protein CDS	hypothetical protein	150.15	-0.509116	0.1554	0.00106835	6.2	6.45	6.86	5.86	5.9	6.32
CDR20291_1423	putative uncharacterized protein CDS	putative uncharacterized protein	309.322	-0.665961	0.139872	1.90338e-06	14.23	12.59	14.92	12.34	10.92	11.67
CDR20291_1424	dna-directed dna polymerase i CDS	dna-directed dna polymerase i	610.225	-0.378692	0.101624	0.000259856	7.17	7.17	7.82	7.54	7.55	7.71
CDR20291_1425	putative virulence-associated protein e CDS	putative virulence-associated protein e	794.299	-0.468199	0.09941	3.48039e-06	7.66	7.85	8.49	7.85	7.5	7.82
CDR20291_1426	phosphoribosylformimino-5-aminoimidazole carboxamide ribotide isomerase CDS	phosphoribosylformimino-5-aminoimidazole carboxamide ribotide isomerase	312.447	-0.55949	0.115678	1.63303e-06	5.29	5.72	6.15	4.82	5.46	5.21
CDR20291_1427	putative uncharacterized protein CDS	putative uncharacterized protein	184.025	-0.186361	0.144021	0.21728	7.99	8.49	9.29	8.41	11.6	10.27
CDR20291_1428	bro family, n-terminal CDS	bro family, n-terminal	65.5387	-1.1828	0.239012	3.12264e-07	4.37	4.32	4.01	2.35	2.21	2.72
CDR20291_1429	hypothetical protein CDS	hypothetical protein	650.876	-0.154084	0.130588	0.264709	13.09	15.73	15.62	12.44	20.86	20.58
CDR20291_1430	hypothetical protein CDS	hypothetical protein	231.036	0.088468	0.151733	0.591221	8.21	8.7	10.73	9.59	15.37	15
CDR20291_1431	putative phage DNA-binding protein CDS	putative phage DNA-binding protein	115.997	-1.54671	0.183881	2.17685e-17	4.67	5.71	5.96	2.52	2.39	2.44
CDR20291_1432	phage terminase large subunit CDS	phage terminase large subunit	265.592	-1.61565	0.130629	4.28038e-35	6.01	7.24	7.29	2.87	2.84	3.19
CDR20291_1433	phage portal protein CDS	phage portal protein	291.681	-1.36844	0.123007	1.02927e-28	5.5	6.18	6.87	3.01	3.33	3.2
CDR20291_1434	phage protein CDS	phage protein	958.646	-0.641306	0.0857688	1.29611e-13	14.73	17.06	16.49	13.25	14.24	13.88
CDR20291_1435	scaffold protein CDS	scaffold protein	167.343	-1.15194	0.1607	5.17507e-13	7.83	8.16	9.95	4.96	5.77	4.63
CDR20291_1436	putative phage major capsid protein CDS	putative phage major capsid protein	393.03	-1.21856	0.109475	1.15911e-28	11.58	13.17	14.25	6.79	8.05	7.49
CDR20291_1437	hypothetical phage protein CDS	hypothetical phage protein	132.971	-0.84913	0.168259	3.32185e-07	8.88	8.88	9.01	6.12	6.98	6.45
CDR20291_1438	phage protein CDS	phage protein	166.475	-0.886055	0.152761	5.25654e-09	11.29	13.21	15.77	8.65	9.94	10.09
CDR20291_1439	putative uncharacterized protein CDS	putative uncharacterized protein	705.18	0.227648	0.0985514	0.0270622	15.91	15.98	17.25	24.74	28.09	25.01
CDR20291_1440	phage protein CDS	phage protein	188.843	-0.208346	0.146062	0.172112	10.19	9.43	9.37	10.18	11.76	11.72
CDR20291_1441	phage protein CDS	phage protein	558.884	-0.10025	0.102787	0.36806	8.24	9.2	10.37	11.63	11.25	11.83
CDR20291_1442	phage protein CDS	phage protein	259.86	0.0911015	0.125974	0.505741	10.87	10.68	11.92	14.77	15.86	17.6
CDR20291_1443	phage-related protein CDS	phage-related protein	865.415	0.462148	0.0879075	2.31224e-07	16.66	18.95	19.53	30.24	34.76	37.98
CDR20291_1444	phage protein CDS	phage protein	363.106	0.780607	0.148865	1.42251e-07	10.29	13.08	14.48	21.06	34.09	34.44
CDR20291_1445	hypothetical phage protein CDS	hypothetical phage protein	2069.8	-0.529264	0.226362	0.0160007	274.32	357.88	336.12	186.12	350.02	338.98
CDR20291_1446	prophage antirepressor-related protein CDS	prophage antirepressor-related protein	3986.67	1.99916	0.0762445	1.14106e-150	35.56	40.89	38.91	200.5	208.43	213.2
CDR20291_1447	putative uncharacterized protein CDS	putative uncharacterized protein	1834.48	-0.0292609	0.0782071	0.735733	70.64	75.87	73.69	87.46	100.78	103.14
CDR20291_1448	putative uncharacterized protein CDS	putative uncharacterized protein	1432.53	-0.303815	0.0938797	0.0016754	41.22	47.69	40.6	41.28	48.71	51.26
CDR20291_1449	putative phage tail tape measure protein CDS	putative phage tail tape measure protein	660.558	-0.815469	0.0935124	4.23316e-18	7.13	7.37	7.84	5.16	5.88	5.96
CDR20291_1450	putative phage cell wall hydrolase CDS	putative phage cell wall hydrolase	204.141	-0.984331	0.148899	2.91484e-11	8.06	9.02	7.69	4.99	5.43	6.23
CDR20291_1451	putative phage cell wall hydrolase CDS	putative phage cell wall hydrolase	309.536	-0.911294	0.13543	1.50072e-11	4.63	4.21	4.68	3.28	3.05	3.23
CDR20291_1452	phage protein CDS	phage protein	52.0979	-0.742247	0.260562	0.00263001	3.93	5.24	7	3.84	3.89	4.53
CDR20291_1453	phage protein CDS	phage protein	74.8221	-0.744172	0.216034	0.000380074	4.11	5.43	4.76	3.22	3.57	4.31
CDR20291_1454	putative phage tail protein CDS	putative phage tail protein	227.575	-0.850272	0.138207	6.81208e-10	5.45	5.64	6.91	4.36	4.37	4.45
CDR20291_1455	phage protein CDS	phage protein	159.306	-0.880124	0.15549	1.16745e-08	6.17	8.14	7.16	4.76	5.32	5.31
CDR20291_1456	putative phage tail fiber protein CDS	putative phage tail fiber protein	307.549	-0.842592	0.130186	9.29108e-11	6.66	9.72	8.06	5.55	6.2	6.25
CDR20291_1457	hypotheticalphage protein CDS	hypotheticalphage protein	417.638	-0.773695	0.112296	6.69035e-12	6.03	8.31	7.55	5.23	5.76	6
CDR20291_1458	hypothetical phage protein CDS	hypothetical phage protein	54.9856	-0.516708	0.258905	0.0357768	5.13	5.02	3.93	4.71	4.03	3.76
CDR20291_1459	hypothetical phage protein CDS	hypothetical phage protein	24.3957	-0.698153	0.365992	0.0286473	3.83	4	3.01	2.19	2.42	3.44
CDR20291_1460	putative uncharacterized protein CDS	putative uncharacterized protein	178.197	-0.650197	0.159946	4.31037e-05	6.93	9.4	8.03	7.2	6.93	6.16
CDR20291_1461	holin CDS	holin	58.75	-0.296769	0.226273	0.186966	4.49	5.79	5.86	4.51	6.34	6.28
CDR20291_1462	putative uncharacterized protein CDS	putative uncharacterized protein	1093.37	-1.17443	0.117089	1.27492e-23	32.97	39.55	38.31	15.85	25	24.98
CDR20291_1463	n-acetylmuramoyl-l-alanine amidase (cell wall hydrolase) region relative to most database matches fragment CDS	n-acetylmuramoyl-l-alanine amidase (cell wall hydrolase) region relative to most database matches fragment	127.028	-0.173816	0.168309	0.321679	2.66	3.99	3.92	3.46	4.41	4.54
CDR20291_1464	cell surface protein (putative penicillin-binding protein) precursor CDS	cell surface protein (putative penicillin-binding protein) precursor	2330.67	0.038636	0.0950775	0.715685	17.68	19.7	23.03	22.15	31.43	30.27
CDR20291_1465	putative manganese-containing catalase CDS	putative manganese-containing catalase	108.15	0.832228	0.220625	9.93657e-05	2.45	2.28	2.28	3.94	7.32	6.46
CDR20291_1466	conserved hypothetical protein CDS	conserved hypothetical protein	17631	-0.875279	0.0723225	2.74467e-33	226.06	244.45	233.07	158.43	179.6	177.64
CDR20291_1467	MarR-family transcriptional regulator CDS	MarR-family transcriptional regulator	2175.38	1.40989	0.0767102	7.73039e-75	36.66	40.23	39.71	132.19	141.63	145.11
CDR20291_1469	transposase-like protein b CDS	transposase-like protein b	650.64	-0.451293	0.100395	9.70195e-06	18.92	21.53	22.25	20.84	20.14	20.09
CDR20291_1470	putative transcriptional regulator CDS	putative transcriptional regulator	261.842	0.686425	0.128498	1.00778e-07	3.01	3.88	3.44	6.85	7.88	7.92
CDR20291_1471	conserved hypothetical protein CDS	conserved hypothetical protein	713.843	0.276431	0.103438	0.00986702	23.45	27.36	23.97	40.88	40.97	40.66
CDR20291_1472	putative exported protein CDS	putative exported protein	37.8747	1.29602	0.327338	2.48898e-05	0.56	0.45	0.63	1.81	1.76	2.28
CDR20291_1473	putative arylesterase CDS	putative arylesterase	2642.6	-1.01522	0.0808964	9.55871e-36	118.13	131.44	126.76	74.52	92.95	82.47
CDR20291_1474	pgm1 CDS	putative phosphoglucomutase	14916.2	-0.395151	0.0700944	3.15297e-08	190.24	212.68	205.34	181.18	224.61	217.21
CDR20291_1475	putative membrane-associated ribonuclease CDS	putative membrane-associated ribonuclease	323.578	-0.00582988	0.128715	0.967246	6.86	7.99	9.54	8.67	11.35	12.74
CDR20291_1476	putative two-component histidine kinase CDS	putative two-component histidine kinase	918.408	1.55731	0.0976038	6.90311e-57	4.72	4.99	6	19.71	20.26	22.62
CDR20291_1477	hom2 CDS	homoserine dehydrogenase	7743.64	-2.40276	0.326218	4.61168e-14	222	227.23	226.26	31.6	55.45	79.19
CDR20291_1478	hypothetical protein CDS	hypothetical protein	3132.83	-2.15248	0.128829	2.18901e-62	234.07	198.77	212.3	53.47	61.77	81
CDR20291_1479	hisD CDS	histidinol dehydrogenase	2582.35	-1.36082	0.0679441	1.78229e-88	56.03	64.06	64.8	29.34	33.61	33.67
CDR20291_1480	conserved hypothetical protein CDS	conserved hypothetical protein	1768.58	-0.302561	0.0736691	6.35221e-05	49.42	54.06	60.05	53.83	63.06	61.04
CDR20291_1481	conserved hypothetical protein CDS	conserved hypothetical protein	1750.88	-0.0312219	0.0962688	0.770576	121.1	150.21	141.56	185.84	187.39	167.13
CDR20291_1482	putative sugar metabolism repressor CDS	putative sugar metabolism repressor	127.511	-0.0979279	0.168663	0.5843	1.89	2.85	2.93	2.69	3.48	3.35
CDR20291_1483	putative N-acetylglucosamine kinase CDS	putative N-acetylglucosamine kinase	110.872	0.481605	0.18499	0.00900395	1.73	2.39	1.99	3.17	4.46	4.14
CDR20291_1484	hypothetical protein CDS	hypothetical protein	63.2116	0.0745379	0.218033	0.744866	1.12	0.91	1.23	1.47	1.57	1.64
CDR20291_1485	putative ribose ABC transporter, ATP-binding protein CDS	putative ribose ABC transporter, ATP-binding protein	68.7609	0.179593	0.208569	0.404271	0.84	1.01	0.88	1.27	1.44	1.5
CDR20291_1486	putative ribose ABC transporter, permease protein CDS	putative ribose ABC transporter, permease protein	64.1719	-0.121204	0.219985	0.594269	1.24	1.35	1.87	1.74	1.63	2.06
CDR20291_1487	putative ribose ABC transporter, substrate-binding lipoprotein CDS	putative ribose ABC transporter, substrate-binding lipoprotein	58.4268	0.429689	0.244042	0.0693997	1.07	0.84	1.26	1.85	2.34	1.83
CDR20291_1488	putative membrane protein CDS	putative membrane protein	4218.59	1.93956	0.09831	4.17544e-86	52.85	67.44	51.97	277.24	306.95	311.88
CDR20291_1489	kdpA CDS	potassium-transporting ATPase A chain	220.032	0.568636	0.135662	3.04093e-05	2.06	2.11	2.42	4.03	4.52	4.81
CDR20291_1490	kdpB CDS	potassium-transporting ATPase B chain	206.313	0.681889	0.144978	2.50469e-06	1.42	1.65	1.72	3.37	3.26	3.89
CDR20291_1491	kdpC CDS	potassium-transporting ATPase C chain	144.48	0.144952	0.168406	0.416925	3.4	5.28	4.79	7.07	6.38	6.56
CDR20291_1492	cysM CDS	putative O-acetylserine sulfhydrylase	1152.42	-0.354917	0.104526	0.000909389	30.16	31.95	27.12	29.02	33.36	31.38
CDR20291_1493	cysA CDS	serine acetyltransferase	653.567	0.601565	0.110845	7.28675e-08	18.44	18.04	17.32	36.61	35.94	38.69
CDR20291_1494	map2 CDS	methionine aminopeptidase	2445.8	-0.100509	0.0694159	0.177544	56.45	61.93	64.56	71.7	77.84	79.98
CDR20291_1495	hypothetical protein CDS	hypothetical protein	415.754	-0.45428	0.115953	0.000111948	6.55	9.43	8.42	6.8	8.36	8.51
CDR20291_1496	putative endonuclease CDS	putative endonuclease	45.4745	-0.835698	0.289478	0.00194752	4.35	3.73	3.9	1.93	3.69	2.79
CDR20291_1497	thiD CDS	putative phosphomethylpyrimidine kinase	1705.07	0.558488	0.0779213	1.45093e-12	32.99	37.4	38.46	69.53	75.3	71.5
CDR20291_1498	thiK CDS	4-methyl-5-beta-hydroxyethylthiazole kinase	1410.21	0.508516	0.0789481	1.90795e-10	26.89	30.87	34.96	55.27	61.31	61.58
CDR20291_1499	thiE1 CDS	thiamine-phosphate pyrophosphorylase	758.336	0.686769	0.101779	2.07841e-11	17.55	18.06	21.88	41.5	40.75	42.95
CDR20291_1500	PTS system, IIb component CDS	PTS system, IIb component	2099.29	0.482067	0.071234	2.61296e-11	106.33	124	133.23	213.36	236.37	234.85
CDR20291_1501	ABC transporter, permease protein CDS	ABC transporter, permease protein	680.349	0.175997	0.0919199	0.0695663	15.07	19.19	19.95	24.75	29.05	28.67
CDR20291_1502	ABC transporter, ATP-binding protein CDS	ABC transporter, ATP-binding protein	464.097	-0.0364372	0.124531	0.789778	8.52	11.41	11.38	10.31	15	15.81
CDR20291_1503	conserved hypothetical protein CDS	conserved hypothetical protein	124.943	0.157247	0.165928	0.371218	5.18	6.41	6.63	8.28	10.4	8.74
CDR20291_1504	GntR-family transcriptional regulator CDS	GntR-family transcriptional regulator	55.2708	1.02553	0.2671	5.62235e-05	2.04	1.65	2.51	5.32	5.68	6.91
CDR20291_1505	ABC transporter, ATP-binding protein CDS	ABC transporter, ATP-binding protein	79.9036	1.07265	0.231056	1.69432e-06	1.52	1.21	1.57	4.51	4	4.23
CDR20291_1506	putative ABC transporter, permease protein CDS	putative ABC transporter, permease protein	22.1467	0.381529	0.354047	0.220747	0.41	0.4	0.57	1.05	0.8	0.81
CDR20291_1507	putative exported protein CDS	putative exported protein	85.3371	0.927768	0.221951	1.67275e-05	0.93	0.76	1.32	2.52	2.62	2.86
CDR20291_1508	putative membrane protein CDS	putative membrane protein	34.1344	1.11117	0.342382	0.000413816	0.57	0.43	0.55	1.24	2.04	1.73
CDR20291_1509	putative exported protein CDS	putative exported protein	87.9573	0.493223	0.202995	0.0139325	1.02	1.28	1.25	1.85	2.37	2.77
CDR20291_1510	putative amidohydrolase CDS	putative amidohydrolase	849.39	0.522233	0.0868905	3.03091e-09	11.28	12.39	13.32	21.11	25.82	25.1
CDR20291_1511	hypothetical protein CDS	hypothetical protein	1468.19	-0.376206	0.0779012	2.27669e-06	32.95	39.83	40.19	35.3	42.32	38.91
CDR20291_1512	putative sodium extrusion ABC transporter, ATP-binding protein CDS	putative sodium extrusion ABC transporter, ATP-binding protein	1557.76	-0.314283	0.0908582	0.000765676	42.9	48.02	45.79	40.8	55.77	51.5
CDR20291_1513	putative sodium extrusion ABC transporter, permease protein CDS	putative sodium extrusion ABC transporter, permease protein	6179.96	0.383502	0.0850197	1.01602e-05	47.15	55.49	61.11	77.95	105.85	105.74
CDR20291_1514	putative signaling protein CDS	putative signaling protein	246.225	-0.0485723	0.126903	0.727983	2.95	3.84	3.43	4.14	4.52	4.6
CDR20291_1515	GntR-family transcriptional regulator CDS	GntR-family transcriptional regulator	277.183	-0.0384628	0.132595	0.790461	15.74	14.94	17.07	21.53	21.15	19.66
CDR20291_1516	ABC transporter, ATP-binding protein CDS	ABC transporter, ATP-binding protein	2388.07	0.101637	0.0750962	0.210473	61.9	69.81	69.63	90.77	104.94	95.36
CDR20291_1517	putative ABC transporter, peremase protein CDS	putative ABC transporter, peremase protein	1892.54	0.423175	0.0841363	7.96338e-07	39.72	45.19	49.12	67.24	89.52	86.94
CDR20291_1518	putative permease CDS	putative permease	752.231	0.695463	0.0957035	5.6123e-13	7.94	10.88	10.02	19.31	21.66	22.19
CDR20291_1519	putative mechanosensitive ion channel protein CDS	putative mechanosensitive ion channel protein	1047.7	0.610695	0.0895964	1.5088e-11	17.31	20.62	20.85	40	41.64	39.48
CDR20291_1520	putative lipoprotein CDS	putative lipoprotein	2340.86	-0.417105	0.072819	1.82169e-08	85.32	91.44	95.87	80.36	97.14	97.14
CDR20291_1521	putative nitric oxide reductase flavoprotein CDS	putative nitric oxide reductase flavoprotein	432316	-0.427841	0.0901747	1.43957e-05	4085.69	4300.59	3776.7	3749.93	4409.27	4295.28
CDR20291_1522	vanR CDS	two-component response regulator	5076.49	-0.0270216	0.0693434	0.724952	146.05	156.14	155.92	185.6	208.71	212.24
CDR20291_1523	vanS CDS	two-component sensor histidine kinase	7028.14	-0.0853591	0.0703859	0.258298	130.95	148.49	140.37	157.28	186.83	189.74
CDR20291_1524	vanG CDS	putative D-alanine:D-alanine ligase (putative vancomycin/teicoplanin A-type resistance protein)	314.18	0.685605	0.123077	2.84741e-08	3.71	5.1	4.91	8.93	10.1	11.01
CDR20291_1525	putative D-alanyl-D-alanine carboxypeptidase CDS	putative D-alanyl-D-alanine carboxypeptidase	209.953	0.429179	0.141826	0.00282947	4.32	4.44	5.13	8.64	8.56	8.27
CDR20291_1526	vanTG CDS	serine/alanine racemase	666.247	0.249387	0.091719	0.00885636	5.62	6.06	6.15	8.99	9.84	9.83
CDR20291_1527	putative membrane protein CDS	putative membrane protein	480.346	0.73861	0.108112	1.07706e-11	11.29	12.83	12.08	23.3	29.2	29.95
CDR20291_1528	putative membrane-associated metal-dependent hydrolase CDS	putative membrane-associated metal-dependent hydrolase	350.573	0.64079	0.129627	8.44873e-07	9.11	10.8	10.08	16.58	23.48	24.11
CDR20291_1529	sodA CDS	putative superoxide dismutase [Mn]	92.3547	0.937711	0.207498	3.74821e-06	1.51	1.76	2.29	4.95	4.83	4.96
CDR20291_1530	asnB CDS	asparagine synthetase	824.79	0.258784	0.0911952	0.00622246	7.34	9.28	8.55	11.82	14.15	14.79
CDR20291_1531	putative serine protease CDS	putative serine protease	1016.39	-0.342352	0.0796142	2.68284e-05	14.96	16.88	18.05	15.94	18.45	18.36
CDR20291_1532	tellurium resistance protein CDS	tellurium resistance protein	7964.81	-0.0452792	0.0698295	0.557811	277.56	306.25	293.19	344.63	396.39	406.35
CDR20291_1533	tellurium resistance protein CDS	tellurium resistance protein	7075.97	0.14534	0.069917	0.0501092	232.42	236.81	258.88	327.5	376.15	384.9
CDR20291_1534	tellurium resistance protein CDS	tellurium resistance protein	2771.71	0.243275	0.0875813	0.00750772	78.46	86.53	95.18	139.47	129.08	145.74
CDR20291_1535	putative calcium-transporting ATPase CDS	putative calcium-transporting ATPase	47490.6	0.374473	0.0625091	4.63228e-09	290.16	316.82	338.25	523.55	561.35	566
CDR20291_1536	conserved hypothetical protein CDS	conserved hypothetical protein	6437.3	0.985058	0.0680757	6.98919e-47	50.31	59.21	64.4	136.74	160.61	167.53
CDR20291_1537	putative tellurite resistance protein CDS	putative tellurite resistance protein	10063.1	0.73943	0.0642513	4.20129e-30	121.65	142.15	153.44	276.89	331.93	331.44
CDR20291_1538	conserved hypothetical protein CDS	conserved hypothetical protein	1388.26	0.611925	0.0828385	2.61295e-13	18.89	22.42	24.15	42.34	43.96	48.8
CDR20291_1539	conserved hypothetical protein CDS	conserved hypothetical protein	1163.32	0.54877	0.0792658	8.47775e-12	14.26	16.8	17.77	29.78	32.7	33.92
CDR20291_1540	conserved hypothetical protein CDS	conserved hypothetical protein	2570.98	0.683942	0.0695343	1.93649e-22	34.11	38.02	41.68	76.5	84.41	85.85
CDR20291_1541	conserved hypothetical protein CDS	conserved hypothetical protein	763.382	0.601332	0.0927437	1.38145e-10	13.42	16.51	18.26	30.89	33.21	34.54
CDR20291_1542	putative transcriptional regulator CDS	putative transcriptional regulator	1849.62	0.180521	0.0790701	0.0300044	61.39	69.3	65.25	87.9	107.32	105.44
CDR20291_1543	putative membrane protein CDS	putative membrane protein	2883.35	0.746365	0.0704715	8.26554e-26	32.96	37.05	41.1	74.51	88.12	89.36
CDR20291_1544	putative dipeptidase CDS	putative dipeptidase	969.85	0.598993	0.0898839	4.28734e-11	14.39	15.91	19.12	30.38	34.55	36.35
CDR20291_1545	putative iron compound ABC transporter, permeaseprotein CDS	putative iron compound ABC transporter, permeaseprotein	912.234	-0.415652	0.126476	0.00120554	19.67	24.5	25.95	26.33	22.12	20.66
CDR20291_1546	putative iron compound ABC transporter, permeaseprotein CDS	putative iron compound ABC transporter, permeaseprotein	462.935	-0.876233	0.11905	2.03724e-13	11.01	14.92	14.47	7.76	10.27	11.25
CDR20291_1547	putative iron compound ABC transporter, ATP-binding protein CDS	putative iron compound ABC transporter, ATP-binding protein	462.173	-0.833571	0.122513	1.07253e-11	14.29	15.06	20.64	11.99	12.62	12.45
CDR20291_1548	putative iron compound ABC transporter, substrate-binding protein CDS	putative iron compound ABC transporter, substrate-binding protein	1161.13	-0.740554	0.0822008	3.93294e-19	28.33	32.22	34.37	22.75	27.9	25.36
CDR20291_1549	putative signaling protein CDS	putative signaling protein	246.573	-0.979699	0.132732	1.48858e-13	3.91	4.88	4.85	2.51	3.38	3.3
CDR20291_1550	putative tellurium resistance protein CDS	putative tellurium resistance protein	3573.18	-0.45192	0.0776021	1.00908e-08	141.06	143.38	147.59	133.93	143.5	147.02
CDR20291_1551	putative lipoprotein CDS	putative lipoprotein	2359.98	0.487192	0.0839738	1.0804e-08	48.86	54.52	50.65	95.45	98.45	98.29
CDR20291_1552	lplA CDS	putative lipoate-protein ligase	555.608	1.76353	0.139445	1.4236e-36	4.42	4.4	7.2	22.19	27.39	24.36
CDR20291_1553	putative Na+/H+ antiporter CDS	putative Na+/H+ antiporter	3241.49	0.291413	0.0703135	5.57142e-05	32.42	37.48	35.82	54.57	59.53	60.51
CDR20291_1554	putative membrane protein CDS	putative membrane protein	18.7542	0.516211	0.396599	0.122586	0.9	1.87	2.45	3.39	4.13	3.78
CDR20291_1555	putative bi-functional glycine dehydrogenase/aminomethyl transferase protein CDS	putative bi-functional glycine dehydrogenase/aminomethyl transferase protein	8394.33	-0.601309	0.067946	1.91969e-18	79.62	91.18	86.56	69.56	77.46	80.77
CDR20291_1556	gcvPB CDS	glycine cleavage system P protein	14933.3	-0.909318	0.0771112	9.04236e-32	271.24	295.87	272.9	185.43	209.71	205.63
CDR20291_1557	probable cation-transporting ATPase CDS	probable cation-transporting ATPase	20534.9	-4.5107	0.122251	6.27676e-297	366.21	380.11	293.7	20.67	20.16	20.65
CDR20291_1558	conserved hypothetical protein CDS	conserved hypothetical protein	365.929	0.832611	0.122352	1.089e-11	15.66	19.63	16.27	37.07	46.31	42.05
CDR20291_1559	conserved hypothetical protein CDS	conserved hypothetical protein	125.263	0.204934	0.184227	0.283297	2.22	3.98	3.53	4.67	5.86	4.59
CDR20291_1560	guaD CDS	guanine deaminase	1335.39	1.0303	0.096596	2.33801e-26	12.7	13.8	16.81	33.6	45.09	41.42
CDR20291_1561	putative transcriptional regulator CDS	putative transcriptional regulator	593.557	0.835245	0.106495	5.8446e-15	13.26	17.52	17.74	33.01	40.56	43.97
CDR20291_1562	cysK CDS	cysteine synthase A	2713.28	1.19475	0.0783832	6.02021e-52	30.39	36.16	41.26	104.99	114.48	112.81
CDR20291_1563	putative glycerophosphoryl diester phosphodiesterase CDS	putative glycerophosphoryl diester phosphodiesterase	220.585	0.845533	0.147436	8.35927e-09	1.7	1.61	1.99	4.34	4.61	4.1
CDR20291_1564	probable sugar O-acetyltransferase CDS	probable sugar O-acetyltransferase	849.073	1.11816	0.0907994	1.5167e-34	16.83	20	20.59	54.09	58.03	56.21
CDR20291_1565	putative membrane protein CDS	putative membrane protein	45.0572	0.498945	0.272534	0.0530413	0.85	0.62	0.83	1.48	1.42	1.77
CDR20291_1566	ABC transporter, ATP-binding protein CDS	ABC transporter, ATP-binding protein	81.4773	0.692341	0.21442	0.000907804	1.23	1.59	1.53	3.35	3.39	2.97
CDR20291_1567	putative ABC transporter, permease protein CDS	putative ABC transporter, permease protein	71.155	0.640341	0.238547	0.00529985	0.86	1.7	1.89	3.05	3.09	3.55
CDR20291_1568	two-component response regulator CDS	two-component response regulator	227.502	1.19755	0.13987	9.76654e-18	3.37	4.35	4.15	10.98	13.26	12.93
CDR20291_1569	two-component sensor histidine kinase CDS	two-component sensor histidine kinase	236.843	1.26026	0.140713	3.02556e-19	1.62	2.22	2.39	6.06	7.08	7.14
CDR20291_1570	putative membrane protein CDS	putative membrane protein	316.273	0.859894	0.128731	2.38021e-11	5.08	6.34	5.6	11.88	15.98	14.34
CDR20291_1571	putative NADPH-dependent FMN reductase CDS	putative NADPH-dependent FMN reductase	800.749	0.975968	0.105833	3.92193e-20	14.82	19.72	20.08	39.94	50.55	55.42
CDR20291_1572	putative transcriptional regulator CDS	putative transcriptional regulator	1030.12	0.525531	0.0845936	8.80223e-10	46.48	58.39	54.34	93.28	108.92	107.91
CDR20291_1573	pcp CDS	pyrrolidone-carboxylate peptidase	1457.95	0.60914	0.0908391	3.17152e-11	34.65	40.77	37.18	64.92	82.85	86.03
CDR20291_1574	putative membrane protein CDS	putative membrane protein	957.497	1.06772	0.0911699	2.07818e-31	12.68	14.51	14.33	33.41	41.75	43.14
CDR20291_1575	putative membrane protein CDS	putative membrane protein	383.515	1.56401	0.125236	1.12582e-35	5.64	6.01	6.04	19.87	26.81	24.71
CDR20291_1577	putative flavodoxin CDS	putative flavodoxin	2125.51	1.41888	0.0891581	1.47074e-56	45.31	55.03	52.7	151.49	200.4	204.28
CDR20291_1578	putative FMN-binding exported protein CDS	putative FMN-binding exported protein	2231.92	1.50405	0.0730389	1.71106e-93	58.19	67.79	66.6	220.23	260.49	258.3
CDR20291_1579	TetR-family transcriptional regulator CDS	TetR-family transcriptional regulator	3652.36	1.54075	0.0712186	5.01397e-103	55.23	69.3	70.11	226.76	265.5	271.75
CDR20291_1580	iunH CDS	inosine-uridine preferring nucleoside hydrolase	28676.3	0.486353	0.0600023	1.32226e-15	469.88	520.53	558.26	899.14	1032.82	996.07
CDR20291_1581	putative membrane protein CDS	putative membrane protein	18118.7	0.480793	0.0762655	5.31246e-10	502.11	553.56	629.96	891.13	1166.52	1129.52
CDR20291_1582	radical SAM-superfamily protein CDS	radical SAM-superfamily protein	9595.45	0.517311	0.071412	9.21048e-13	216.35	235.29	267.16	402.29	505.63	484.15
CDR20291_1583	conserved hypothetical protein CDS	conserved hypothetical protein	188.451	0.051557	0.145547	0.746573	4.26	5.41	6.38	6.27	7.78	8.35
CDR20291_1584	putative DNA-binding protein CDS	putative DNA-binding protein	1514.77	-0.0936586	0.0755002	0.251447	41.77	51.66	52.78	55.28	65.05	63.66
CDR20291_1585	putative lipoprotein CDS	putative lipoprotein	1996.79	0.436357	0.0843693	3.75019e-07	37.73	42.13	47.5	77.46	76.98	77.63
CDR20291_1586	two-component response regulator CDS	two-component response regulator	2329.54	0.439523	0.0731104	3.39001e-09	57.04	63.11	67.63	108.27	113.59	121.97
CDR20291_1587	two-component sensor histidine kinase CDS	two-component sensor histidine kinase	5117.87	0.612988	0.066672	9.45031e-20	62.11	70.1	75.89	127.39	147.16	155.61
CDR20291_1588	trxA1 CDS	thioredoxin	56968.9	-0.554425	0.0847386	2.64374e-10	4243.4	4877.87	4227.15	3634.31	4516.15	4183.14
CDR20291_1589	trxB1 CDS	thioredoxin reductase	153958	-0.296285	0.0832284	0.0005317	3924.12	4331.13	3863.48	3972.3	4861.31	4465.45
CDR20291_1590	ArsR-family transcriptional regulator CDS	ArsR-family transcriptional regulator	9554.04	-0.623714	0.0918684	1.69471e-11	653.2	662.25	656.27	573.97	538.57	599.61
CDR20291_1591	putative dinitrogenase iron-molybdenum cofactor CDS	putative dinitrogenase iron-molybdenum cofactor	31935.5	-0.859653	0.0800114	1.28703e-26	2264.74	2418.6	2264.68	1627.31	1700.23	1814.1
CDR20291_1592	hypothetical protein CDS	hypothetical protein	2597.96	-0.00515662	0.0711229	0.94852	109.67	127.59	121.58	144.15	168.9	168.98
CDR20291_1593	putative arsenical pump membrane protein CDS	putative arsenical pump membrane protein	4376.32	-0.148082	0.0698049	0.0446336	67.63	82.26	79.11	80.95	97.34	99.8
CDR20291_1594	putative sodium:amino acid symporter CDS	putative sodium:amino acid symporter	8785.54	0.611968	0.0783155	1.0904e-14	90.91	103.43	105.9	170.36	225.94	227.22
CDR20291_1595	ribH CDS	riboflavin synthase beta chain (6,7-dimethyl-8-ribityllumazine synthase)	39135.7	-1.82302	0.115682	1.19044e-55	2897.15	2639.61	2722.59	1126.17	980.01	1014.83
CDR20291_1596	ribA CDS	riboflavin biosynthesis protein	72426.7	-1.60827	0.104513	4.01566e-53	2309.15	2297.7	2369.86	1099.03	966.68	983.36
CDR20291_1597	ribB CDS	riboflavin synthase alpha chain	30854.6	-1.56217	0.108078	4.10638e-47	1485.27	1364.66	1487.33	697.17	638.72	624.14
CDR20291_1598	ribD CDS	riboflavin biosynthesis protein	68800.8	-1.52656	0.100057	2.80591e-52	2009.79	1876.89	1904.53	911.52	899.6	880.88
CDR20291_1599	recQ CDS	ATP-dependent DNA helicase	2175.49	-0.400495	0.0741801	1.17946e-07	18.82	20.56	23.5	19.75	22.36	21.68
CDR20291_1600	thiC CDS	thiamine biosynthesis protein	8365.71	0.458904	0.0966631	3.04893e-06	94.72	98.78	118.61	202.93	189.6	184.86
CDR20291_1601	thiS CDS	putative thiamine biosynthesis protein	982.742	0.698832	0.0988229	2.21607e-12	75.75	80.43	94.67	186.43	183.86	180.11
CDR20291_1602	thiF CDS	putative thiamine biosynthesis protein	4699.13	0.622842	0.0771231	1.34681e-15	88.11	96.29	107.34	200.22	203.4	201.84
CDR20291_1603	thiG CDS	thiazole biosynthesis protein	3030.05	1.3006	0.0996923	1.20921e-38	56.1	53.13	59.05	193.49	183.14	185.04
CDR20291_1604	thiH CDS	putative thiamine biosynthesis protein	4926.68	1.59854	0.0681116	7.57285e-121	43.51	46.99	48.36	177.14	193.41	197.71
CDR20291_1605	thiE2 CDS	putative thiamine biosynthesis protein	1184.17	1.32914	0.0838771	4.8258e-56	17.87	21.56	21.96	60.91	74.91	72.85
CDR20291_1606	putative C4-dicarboxylate anaerobic carrier CDS	putative C4-dicarboxylate anaerobic carrier	422.36	-0.0856283	0.123872	0.525687	6.91	6.44	5.91	7.57	8.72	8.26
CDR20291_1607	conserved hypothetical protein CDS	conserved hypothetical protein	1865.03	-1.69088	0.0828398	5.75445e-92	39.75	46.81	44.48	16.94	19.86	17.56
CDR20291_1608	putative molybdopterin-guanine biosynthesis protein CDS	putative molybdopterin-guanine biosynthesis protein	1322.35	-1.55573	0.0984353	6.2161e-56	63.93	68.5	71.36	32.42	30.21	29.78
CDR20291_1609	hypothetical protein CDS	hypothetical protein	1185.28	-0.283766	0.0835262	0.00098123	70.89	71.82	77.15	75.11	82.21	85.42
CDR20291_1610	conserved hypothetical protein CDS	conserved hypothetical protein	2139.68	-0.131794	0.103287	0.231092	147.39	127.35	137.59	161.08	174.13	173.32
CDR20291_1611	moaB CDS	putative molybdenum cofactor biosynthesis protein	955.892	0.352185	0.0824277	3.00857e-05	31.72	36.01	36.81	55.09	60.89	64.51
CDR20291_1612	moaA CDS	molybdenum cofactor biosynthesis protein	1488.48	0.520689	0.0806405	1.89604e-10	23.2	27.41	29.52	44.49	55.13	55.9
CDR20291_1613	moaC CDS	molybdenum cofactor biosynthesis protein	1007.83	0.723769	0.0912852	3.63858e-15	28.93	32.98	39.55	67.08	77.94	81.79
CDR20291_1614	putative molybdenum cofactor sulfurase CDS	putative molybdenum cofactor sulfurase	334.963	1.55744	0.126476	1.03041e-34	7.15	7.8	9.68	28.96	34.84	34.77
CDR20291_1615	probable permease CDS	probable permease	528.355	1.24089	0.113873	1.53317e-27	4.15	4.81	6.25	15.26	16.51	16.88
CDR20291_1616	conserved hypothetical protein CDS	conserved hypothetical protein	607.578	0.997085	0.103582	8.38489e-22	7.54	7.75	8.15	20.58	22.24	20.69
CDR20291_1617	putative hydantoinase CDS	putative hydantoinase	1696.65	0.893404	0.0868178	1.48228e-24	13.76	16.37	18.2	34.44	45.21	41.92
CDR20291_1618	conserved hypothetical protein CDS	conserved hypothetical protein	581.734	0.272415	0.0976779	0.00710837	17.13	21.03	22.95	29.09	35.78	34.83
CDR20291_1619	putative transcriptional regulator CDS	putative transcriptional regulator	516.879	1.17105	0.116961	1.50607e-23	22.27	22.3	24.85	72.98	69.37	70.07
CDR20291_1620	probable acyltransferase CDS	probable acyltransferase	1212.09	1.08036	0.0887568	8.76096e-34	19.6	23.46	20.63	55.73	64.82	62.01
CDR20291_1621	hypothetical protein CDS	hypothetical protein	161.461	-0.0787983	0.164328	0.656998	10.66	15.75	12.93	12.99	16.92	20.03
CDR20291_1622	AraC-family transcriptional regulator CDS	AraC-family transcriptional regulator	218.865	0.272831	0.142412	0.0640745	4.28	6	5.11	6.84	9.05	9.36
CDR20291_1623	conserved hypothetical protein CDS	conserved hypothetical protein	57.6626	0.622561	0.321199	0.0329029	1.76	4.32	3.73	3.67	8.39	10.02
CDR20291_1624	putative membrane protein CDS	putative membrane protein	570.121	-0.0931088	0.112432	0.444745	47.05	45.02	44.43	48.36	64.2	60.68
CDR20291_1625	conserved hypothetical protein CDS	conserved hypothetical protein	729.275	0.137515	0.117037	0.270599	43.46	45.11	45.65	50.3	76.38	74.78
CDR20291_1626	putative sodium/phosphate cotransporter CDS	putative sodium/phosphate cotransporter	2561.03	3.06891	0.0881885	4.81317e-264	6.05	6.93	8.21	71.51	87.98	80.12
CDR20291_1627	putative ATP-binding protein CDS	putative ATP-binding protein	7135.46	-0.326447	0.0797011	6.31246e-05	204.48	201.84	206.14	197.29	230.18	231.15
CDR20291_1628	putative acetyltransferase CDS	putative acetyltransferase	408.832	0.177094	0.125707	0.1829	5.42	7.05	8.58	8.75	11.44	11.98
CDR20291_1629	putative corrinoid protein CDS	putative corrinoid protein	516.063	0.399287	0.101416	0.000113463	13.56	15.61	14.45	23.2	28.05	26.86
CDR20291_1630	putative methyltransferase CDS	putative methyltransferase	1469.09	0.560747	0.0821983	1.52182e-11	21.13	24.55	28.09	42.98	52.49	51.74
CDR20291_1631	hypothetical protein CDS	hypothetical protein	568.628	0.423129	0.114596	0.000286409	13.23	17.57	19.36	25.07	34.89	31.22
CDR20291_1632	putative hydrolase CDS	putative hydrolase	944.471	0.393036	0.0943809	4.54011e-05	21.34	27.39	25.99	37.31	49.55	46.09
CDR20291_1633	putative transcriptional regulator CDS	putative transcriptional regulator	842.915	0.352057	0.0944753	0.000275555	27.51	27.23	30.1	47.73	49.13	49.71
CDR20291_1634	putative gluconate permease CDS	putative gluconate permease	1713.73	0.897393	0.0787955	1.07047e-29	18.51	20.84	19.85	44.29	52.77	52.59
CDR20291_1635	two-component sensor histidine kinase CDS	two-component sensor histidine kinase	2065.13	0.588235	0.108687	8.20854e-08	14.06	19.63	18.32	27.27	38.84	40.36
CDR20291_1636	two-component response regulator CDS	two-component response regulator	4251.86	0.956598	0.138788	4.83396e-12	37.79	49.97	48.97	79.84	138.07	147.9
CDR20291_1637	grdG CDS	sarcosine reductase complex component B alpha subunit	646.312	0.489813	0.0943721	3.1422e-07	8.27	8.79	9.07	15.75	16.77	17.23
CDR20291_1638	grdF CDS	sarcosine reductase complex component b beta subunit	498.568	0.500258	0.111827	1.00124e-05	8.05	7.53	8.95	15.53	15.83	15.79
CDR20291_1639	putative ferrous iron transport protein A CDS	putative ferrous iron transport protein A	1506.95	-0.875626	0.116903	7.65428e-14	197.06	161.26	184.62	115.87	148.1	133.89
CDR20291_1640	gltC CDS	sodium/glutamate symporter	176.065	0.937575	0.155512	1.28993e-09	1.74	2.18	1.95	4.51	5.16	5.82
CDR20291_1641	add CDS	adenosine deaminase	805.693	-0.0454053	0.0947055	0.665661	15.03	18.91	18.21	19.05	23.48	25.5
CDR20291_1642	conserved hypothetical protein CDS	conserved hypothetical protein	1150.29	0.22648	0.0849274	0.0105478	26.45	32.06	31.48	40.23	50.46	51.74
CDR20291_1643	putative 2-hydroxyacyl-CoA dehydratase CDS	putative 2-hydroxyacyl-CoA dehydratase	23908	-0.057435	0.0656733	0.419909	398.85	436.9	498.22	539.06	591.27	589.88
CDR20291_1644	hgdC CDS	putative (R)-2-hydroxyglutaryl-CoA dehydratase alpha-subunit	15939.4	-0.18062	0.0896264	0.0558397	437.48	441.12	532.33	563.6	570.53	530.08
CDR20291_1645	cell surface protein (putative cell surface-associated cysteine protease) CDS	cell surface protein (putative cell surface-associated cysteine protease)	16054.8	0.261489	0.0650845	9.64508e-05	115.81	125.68	143.18	186.94	215.9	219.12
CDR20291_1646	TetR-family transcriptional regulator CDS	TetR-family transcriptional regulator	7194.77	1.27276	0.0764834	1.33223e-61	142.84	151.35	151.5	473.36	488.56	494.8
CDR20291_1647	ABC transporter, ATP-binding protein CDS	ABC transporter, ATP-binding protein	8305.63	0.963995	0.0699575	1.13338e-42	125.63	147.12	146.99	316.62	387.8	404.82
CDR20291_1648	putative ABC transporter, permease protein CDS	putative ABC transporter, permease protein	5469.64	1.01503	0.10634	1.76593e-21	99.55	124.8	113.85	233.76	346.08	355.18
CDR20291_1649	putative ABC transporter, permease protein CDS	putative ABC transporter, permease protein	6891.21	0.882756	0.134071	4.30863e-11	114.88	158.95	151.78	242.07	402.25	434.72
CDR20291_1650	putative transcriptional regulator CDS	putative transcriptional regulator	4870.94	1.66961	0.0719484	2.77485e-118	188.62	225.03	208.03	824.81	936.34	911.33
CDR20291_1651	def1 CDS	peptide deformylase 1	5437.98	1.74751	0.0971582	7.62312e-72	116.28	124.54	124.24	582.58	547.27	524.35
CDR20291_1652	conserved hypothetical protein CDS	conserved hypothetical protein	1830.17	1.77829	0.0818731	7.07477e-104	33.1	38.6	40.56	168.31	171.28	179.27
CDR20291_1653	radical SAM-superfamily protein CDS	radical SAM-superfamily protein	10212.1	1.50054	0.0749806	1.86566e-88	109.68	134.33	126.71	405.7	491.2	524.09
CDR20291_1654	conserved hypothetical protein CDS	conserved hypothetical protein	445.049	0.0972727	0.110786	0.419589	10.48	10.77	11.94	13.26	18.04	16.86
CDR20291_1655	putative iron-sulfur protein CDS	putative iron-sulfur protein	76.5373	-0.325647	0.201024	0.106858	2.13	2.43	2.59	2.31	2.72	2.41
CDR20291_1657	conserved hypothetical protein CDS	conserved hypothetical protein	670.227	-0.974897	0.0996882	1.92423e-22	41.95	47.92	43.23	27.14	30.55	33.02
CDR20291_1658	putative membrane protein CDS	putative membrane protein	196.278	-0.657765	0.141512	3.33692e-06	15.49	20.94	20.78	14.46	16.21	17.15
CDR20291_1659	conserved hypothetical protein CDS	conserved hypothetical protein	582.476	-0.0535815	0.0971762	0.617842	16.79	18.04	18.25	21.85	24.33	22.64
CDR20291_1660	Nudix-family hydrolase CDS	Nudix-family hydrolase	748.477	-0.061397	0.0906257	0.537617	24.77	27.77	31.13	34.65	36.86	35.94
CDR20291_1661	putative lipoprotein CDS	putative lipoprotein	142.274	-0.675181	0.175989	0.000103133	7.75	8.01	8.16	5.39	8.29	5.98
CDR20291_1662	gapA CDS	glyceraldehyde-3-phosphate dehydrogenase 1	1666.44	-2.49345	0.129459	3.12162e-82	57.92	63.15	53.25	10.42	17.22	14.18
CDR20291_1663	putative membrane protein CDS	putative membrane protein	16175.1	0.239777	0.0649767	0.000383176	236.33	281.74	279.85	405.68	425.98	434.54
CDR20291_1664	conserved hypothetical protein CDS	conserved hypothetical protein	14073.7	-0.153968	0.0724501	0.0440812	65.83	74.61	79.11	87.72	88.14	88.26
CDR20291_1665	ogt2 CDS	methylated-DNA--protein-cysteine methyltransferase 2	337.264	0.0657999	0.127094	0.638073	13.19	13.69	14.85	20.82	18.3	19.61
CDR20291_1666	conserved hypothetical protein CDS	conserved hypothetical protein	2622.17	-0.205021	0.0868805	0.0266911	149.02	154.07	163.22	183.52	183.38	176.46
CDR20291_1667	hypothetical protein CDS	hypothetical protein	243.974	-0.630213	0.149331	2.38162e-05	13.1	14.81	12.94	8.67	13.37	13.14
CDR20291_1668	conserved hypothetical protein CDS	conserved hypothetical protein	1856.26	0.595466	0.0724411	4.44453e-16	20.76	24.47	25.84	44.55	50.91	49.44
CDR20291_1669	amino acid ABC transporter, substrate-binding protein CDS	amino acid ABC transporter, substrate-binding protein	849.529	-1.60956	0.0901923	9.93606e-71	31.53	34.42	34.11	13.69	15.42	14.84
CDR20291_1670	amino acid ABC transporter, permease protein CDS	amino acid ABC transporter, permease protein	632.287	-1.2542	0.104143	3.06805e-33	26.9	30.63	34.43	17.49	16.99	16.72
CDR20291_1671	amino acid ABC transporter, ATP-binding protein CDS	amino acid ABC transporter, ATP-binding protein	706.689	-0.882125	0.0991187	7.98701e-19	24.16	28.68	33.56	19.43	22.31	20.57
CDR20291_1672	putative arsenate reductase CDS	putative arsenate reductase	5157.24	-1.02938	0.0930731	3.25924e-28	360.65	431.23	410.95	207.41	282.64	302.17
CDR20291_1673	conserved hypothetical protein CDS	conserved hypothetical protein	1202.87	-0.508785	0.0857064	4.58e-09	34.79	44.7	48.08	36.77	41.57	41.08
CDR20291_1674	conserved hypothetical protein CDS	conserved hypothetical protein	1479.72	-0.693833	0.0794153	4.56286e-18	42.9	47.37	50.46	37.76	39.57	38.94
CDR20291_1675	putative methylase CDS	putative methylase	5183.1	-0.569126	0.0868842	9.97029e-11	108.76	114.18	115.85	103.58	103.43	98.31
CDR20291_1676	putative lipoprotein CDS	putative lipoprotein	6150.63	-0.597487	0.0663966	5.55416e-19	105.7	111.74	119.98	89.66	104.97	105.18
CDR20291_1677	two-component response regulator CDS	two-component response regulator	3693.24	-0.498009	0.0828274	3.09051e-09	117.73	121.55	135.2	117.31	123.05	114.14
CDR20291_1678	two-component sensor histidine kinase CDS	two-component sensor histidine kinase	6786.32	-0.646878	0.0643431	2.40394e-23	109.58	121.82	132.71	94.43	111.35	106.13
CDR20291_1679	truA2 CDS	tRNA pseudouridine synthase 2	3226.46	-0.506663	0.0729977	7.69098e-12	98.84	105.93	118.66	92.75	110.51	102
CDR20291_1680	argG CDS	argininosuccinate synthase	4010.11	-1.2212	0.0693505	9.95234e-69	90	104.6	99.76	50.96	59.75	58.86
CDR20291_1681	hypothetical protein CDS	hypothetical protein	128.666	-0.752496	0.171156	8.68324e-06	2.99	3.4	3.13	2.33	2.78	2.31
CDR20291_1682	MerR-family transcriptional regulator CDS	MerR-family transcriptional regulator	186.864	-0.0298346	0.142918	0.846862	3.04	3.6	3.57	4.52	4.64	4.23
CDR20291_1683	putative membrane protein CDS	putative membrane protein	22.6259	0.264814	0.346538	0.395714	0.71	1.28	1.3	1.27	1.86	2.69
CDR20291_1684	putative membrane protein CDS	putative membrane protein	165.234	0.236011	0.148462	0.126609	4.29	4.46	5.45	6.71	8.15	7.91
CDR20291_1685	putative exonuclease CDS	putative exonuclease	3621.61	-0.404398	0.106007	0.000175087	70.07	100.19	94.39	69.01	98.26	99.86
CDR20291_1686	hypothetical protein CDS	hypothetical protein	1332.05	-0.517625	0.108476	2.42301e-06	82.32	101.17	101.82	66.71	102.94	97.43
CDR20291_1687	putative L-threonine dehydrogenase CDS	putative L-threonine dehydrogenase	4477.64	-0.175744	0.0730467	0.0220698	97.4	104.61	110.12	106	134.33	132.56
CDR20291_1688	putative membrane protein CDS	putative membrane protein	34260.9	-0.591165	0.0770643	2.96509e-14	2204.95	2410.38	2408.85	2076.74	2107.69	2045.76
CDR20291_1689	hypothetical protein CDS	hypothetical protein	127.694	0.327321	0.176011	0.0670305	9.01	7.67	11.93	15.58	17	16.65
CDR20291_1690	conserved hypothetical protein CDS	conserved hypothetical protein	327.666	0.0965735	0.146657	0.542726	18.82	24.39	32.88	32.08	43.06	33.9
CDR20291_1691	putative nitrite and sulfite reductase subunit CDS	putative nitrite and sulfite reductase subunit	16806	-0.787944	0.0938944	8.76738e-17	429.22	423.06	565.67	328.05	365.14	405.09
CDR20291_1692	putative pyridine nucleotide-disulfide oxidoreductase CDS	putative pyridine nucleotide-disulfide oxidoreductase	69264.4	-0.571292	0.0870272	8.08575e-11	968.45	1050.29	1183.69	776.89	1007.49	1111.38
CDR20291_1693	LysR-family transcriptional regulator CDS	LysR-family transcriptional regulator	4803.34	0.882652	0.0664733	1.23119e-39	69.27	82.53	79.27	174.02	201.77	199.82
CDR20291_1694	tellurium resistance protein CDS	tellurium resistance protein	6952.04	-0.671145	0.076181	2.56933e-18	284.37	322.28	317.41	221.31	291.45	267.66
CDR20291_1695	tellurium resistance protein CDS	tellurium resistance protein	3309.62	-0.836873	0.068744	1.26563e-33	146.66	163.05	161.11	108.12	122.71	123.1
CDR20291_1696	conserved hypothetical membrane protein CDS	conserved hypothetical membrane protein	2166.87	0.278209	0.0910566	0.00313739	45.4	49.35	47.64	63.84	82.94	88.35
CDR20291_1697	putative hydrolase CDS	putative hydrolase	411.847	0.030663	0.123382	0.821918	8.79	10.58	9.39	10.22	14.48	15.13
CDR20291_1698	cell surface protein CDS	cell surface protein	1678.4	-0.463958	0.0783901	5.63837e-09	21.63	23.56	25.04	19.64	23.7	25.09
CDR20291_1699	scrR CDS	putative sucrose operon repressor (LacI-family transcriptional regulator)	2823.57	-0.427725	0.0999154	2.61283e-05	71.83	69.01	64.65	59.72	73.75	72.74
CDR20291_1700	sacA CDS	putative sucrose-6-phosphate hydrolase	294.2	0.848819	0.134437	2.64374e-10	2.45	2.69	3.74	6.72	7.55	7.49
CDR20291_1701	scrK CDS	putative fructokinase	237.008	0.624877	0.136796	5.17055e-06	4.05	3.82	4.04	7.75	8.32	9.12
CDR20291_1702	putative NADPH-dependent FMN reductase CDS	putative NADPH-dependent FMN reductase	182.909	0.391281	0.170005	0.0227957	4.93	4.92	6.5	7.09	11.9	10.69
CDR20291_1703	putative pyridoxal-dependent decarboxylase CDS	putative pyridoxal-dependent decarboxylase	967.089	0.688584	0.0922573	1.36144e-13	10.97	13.26	13.09	22.71	29.96	29.04
CDR20291_1704	g196 CDS	g196	1717.52	0.761101	0.0784289	6.1398e-22	23.45	30.11	28.9	56.99	64.3	67.43
CDR20291_1705	putative regulatory protein CDS	putative regulatory protein	1620.77	0.809607	0.0794571	4.64428e-24	61.26	67.23	66.54	145.72	162.19	154.78
CDR20291_1706	putative two-component sensor histidine kinase CDS	putative two-component sensor histidine kinase	188.252	0.268251	0.183978	0.154858	3.56	5.8	7.04	6.41	10.61	9.84
CDR20291_1707	putative two-component system response regulator CDS	putative two-component system response regulator	140.974	0.350561	0.171802	0.044465	5.78	5.74	7.84	11.54	11.91	10.24
CDR20291_1708	hypothetical protein CDS	hypothetical protein	254.432	0.22296	0.133878	0.111532	8.87	10.52	10.14	15.84	16.48	14.25
CDR20291_1709	putative phosphoglycerate mutase CDS	putative phosphoglycerate mutase	1082.87	0.215547	0.0844469	0.0145119	30.73	32.04	35.12	49.02	51.37	53.07
CDR20291_1710	conserved hypothetical protein CDS	conserved hypothetical protein	1871.01	0.252667	0.0702193	0.000480369	25.56	29.6	30.44	41.79	47.32	48.54
CDR20291_1711	cmk CDS	cytidylate kinase	1732.3	-0.502196	0.076872	1.16711e-10	59.42	68.21	68.95	59.65	64.76	61.28
CDR20291_1712	putative acyltransferase CDS	putative acyltransferase	1887.14	-0.444151	0.0732955	2.50348e-09	70.73	80.27	78.38	67.71	78.76	80.04
CDR20291_1713	ispH CDS	putative 4-hydroxy-3-methylbut-2-enyl diphosphate reductase	4746.6	-0.613852	0.0694802	2.27342e-18	132.93	152.77	144.36	114.11	131.76	131.68
CDR20291_1714	putative membrane protein CDS	putative membrane protein	1297.11	0.328752	0.0783495	4.39427e-05	19.04	23.75	23.89	35.03	38.69	39.05
CDR20291_1715	ade CDS	adenine deaminase	1860.53	0.22969	0.0722454	0.00221811	19.27	22.2	21.89	31.24	34.47	34.5
CDR20291_1716	bcp CDS	putative thiol peroxidase (bacterioferritin comigratory protein)	27244.3	-0.696836	0.103789	2.46679e-11	1446.68	1713.65	1398.49	1010.06	1418.94	1355.91
CDR20291_1717	conserved hypothetical protein CDS	conserved hypothetical protein	16510.7	-0.795584	0.0838079	7.12624e-21	550.74	631.96	587.53	376.51	505.8	495.16
CDR20291_1718	putative cations-transporting ATPase CDS	putative cations-transporting ATPase	70381.5	-0.254206	0.0752013	0.000992971	558.41	649.33	605.4	667.34	692.11	675.62
CDR20291_1719	cysD CDS	putative O-acetylhomoserine sulfhydrylase	6385.4	0.484421	0.0780948	9.93029e-10	80.33	94.56	88.74	164.41	167.93	165.21
CDR20291_1720	metA CDS	homoserine O-succinyltransferase	4086.32	0.428676	0.0666957	2.64374e-10	74.19	86.19	85.15	134.83	159.59	152.11
CDR20291_1721	MarR-family transcriptional regulator CDS	MarR-family transcriptional regulator	1260.11	-0.947872	0.0916724	7.47138e-25	73.4	86.05	75.76	52.16	56.63	54.28
CDR20291_1722	ftsH1 CDS	cell division protein	12470.7	-0.106954	0.0721064	0.166788	133.5	161.51	152.92	180.95	192.06	184.74
CDR20291_1723	kdpD CDS	two-component sensor histidine kinase	2264.82	-0.0332364	0.0720062	0.680766	15.33	18.49	19.66	21.9	24.47	23.71
CDR20291_1724	kdpE CDS	two-component response regulator	1463.55	0.0545779	0.0731542	0.497387	38.19	44.57	46.56	55.08	62.52	63.22
CDR20291_1725	putative cation transport-related, membrane protein CDS	putative cation transport-related, membrane protein	359.103	-0.344181	0.124627	0.00703803	7.63	9.51	9.46	7.17	10.19	10.68
CDR20291_1726	hypothetical protein CDS	hypothetical protein	230.552	-0.824698	0.166095	5.32739e-07	31.5	45	44.23	20.45	33.11	36.42
CDR20291_1727	putative chorismate biosynthesis-related protein CDS	putative chorismate biosynthesis-related protein	1674.17	-0.781234	0.0787057	6.51406e-23	39.35	44.59	47.75	32.25	33.2	37.01
CDR20291_1728	aroB CDS	3-dehydroquinate synthase	836.71	-0.814798	0.0914697	8.16125e-19	19.29	21.85	22.03	15.86	16.33	15.74
CDR20291_1729	aroA CDS	3-phosphoshikimate 1-carboxyvinyltransferase	1879.89	-0.386048	0.0833424	5.68112e-06	28.87	36.87	39.04	34.65	36.47	35.62
CDR20291_1730	aroC CDS	chorismate synthase (5-enolpyruvylshikimate-3-phosphate phospholyase)	1421.46	-0.0395029	0.0906271	0.694967	24.64	27.9	33.56	36.77	38.31	36.91
CDR20291_1731	pheA CDS	P-protein	1632.87	-0.0409465	0.0815549	0.652526	25.32	28.34	33.65	35.58	38.51	39.7
CDR20291_1732	aroE CDS	shikimate dehydrogenase	395.602	0.27406	0.110013	0.0162577	8.05	10.17	9.55	13.7	15.02	16.73
CDR20291_1733	aroK CDS	shikimate kinase	207.528	0.546528	0.138813	9.07647e-05	5.43	6.88	7.49	11.96	14.08	13.31
CDR20291_1734	tyrC CDS	putative prephenate dehydrogenase	285.947	0.411781	0.126626	0.00135564	5.1	6.14	7.07	9.64	11.02	12.51
CDR20291_1735	putative signaling protein CDS	putative signaling protein	1040.47	-0.869931	0.101214	1.11475e-17	15.46	19.83	21.69	14.08	13.48	13.69
CDR20291_1736	putative signaling protein CDS	putative signaling protein	6300.72	-0.755057	0.0662349	1.19627e-29	42.19	49.16	54.02	35.43	40.61	39.17
CDR20291_1737	putative membrane protein CDS	putative membrane protein	1614.38	-0.80805	0.0894416	2.78409e-19	50.4	67.36	69.8	40.77	51.73	50.29
CDR20291_1738	conserved hypothetical protein CDS	conserved hypothetical protein	16.2234	-0.416706	0.422766	0.218486	0.83	1.46	2.64	0.91	1.36	2
CDR20291_1741	putative membrane protein precursor CDS	putative membrane protein precursor	108.928	-0.306322	0.178583	0.0914306	8.45	9.01	9.59	10.13	9.31	9.31
CDR20291_1742	putative conjugative transposon protein CDS	putative conjugative transposon protein	45.9407	0.412593	0.25584	0.0945791	0.65	0.83	0.88	1.32	1.61	1.51
CDR20291_1743	putative conjugal transfer protein pseudogene CDS	putative conjugal transfer protein pseudogene	46.1818	0.253894	0.260404	0.319107	1.35	1.73	1.06	2.09	2.15	2.69
CDR20291_1744	site-specific recombinase, resolvase family, putative CDS	site-specific recombinase, resolvase family, putative	410.763	0.145831	0.128056	0.283999	3.97	4.44	4.58	7.02	6.57	5.75
CDR20291_1745	putative uncharacterized protein CDS	putative uncharacterized protein	16.8608	0.172465	0.370716	0.594433	0.64	1.3	0.76	1.41	1.05	1.95
CDR20291_1746	putative uncharacterized protein CDS	putative uncharacterized protein	19.7963	0.391258	0.379513	0.226813	0.76	1.19	1.33	2.61	2.34	1.48
CDR20291_1747	putative conjugative transposon regulatory protein CDS	putative conjugative transposon regulatory protein	62.3356	0.241562	0.225146	0.284743	2.83	3.62	3.13	5.6	5.08	4.87
CDR20291_1748	two-component response regulator CDS	two-component response regulator	3842.99	-0.671115	0.0924293	5.94524e-13	129.8	140.53	128.26	112.54	111.89	110.24
CDR20291_1749	sensor protein CDS	sensor protein	5765.48	-0.606886	0.0957541	3.21718e-10	157.14	163.41	155.72	143.62	139.2	134.66
CDR20291_1750	putative lantibiotic abc transporter,atp-bindingprotein CDS	putative lantibiotic abc transporter,atp-bindingprotein	1624.94	-0.487344	0.111973	1.7215e-05	40.61	44.92	39.34	42.2	36.82	39.54
CDR20291_1751	putative lantibiotic abc transporter, permease protein CDS	putative lantibiotic abc transporter, permease protein	1185.3	-0.50951	0.102092	8.2465e-07	37.68	38.05	36.57	35.43	33.74	36.39
CDR20291_1752	putative lantibiotic abc transporter, permease protein CDS	putative lantibiotic abc transporter, permease protein	1173.89	-0.453178	0.1085	3.87117e-05	36.24	37.19	35.84	37.38	35.69	33.39
CDR20291_1753	putative uncharacterized protein CDS	putative uncharacterized protein	800.06	-0.534209	0.100332	1.41166e-07	40.12	46.45	42.47	40.11	39.52	39.14
CDR20291_1754	rna polymerase, sigma-24 subunit, ecf subfamily (ecf subfamily rna polymerase sigma-70 factor) CDS	rna polymerase, sigma-24 subunit, ecf subfamily (ecf subfamily rna polymerase sigma-70 factor)	13.8461	0.46403	0.430294	0.17995	0.38	0.6	0.64	1.15	1.31	1.07
CDR20291_1755	sigma-24 (feci) CDS	sigma-24 (feci)	17.8038	0.373474	0.393592	0.256522	0.84	0.55	0.72	0.9	1.98	1.33
CDR20291_1756	rna polymerase, sigma-24 subunit, ecf subfamily CDS	rna polymerase, sigma-24 subunit, ecf subfamily	35.6825	0.698819	0.308493	0.0137558	1.14	1.29	1.04	2.43	3.11	2.62
CDR20291_1757	putative uncharacterized protein CDS	putative uncharacterized protein	19.484	0.918993	0.435026	0.0124826	0.63	0.75	1.21	2.21	2.45	3
CDR20291_1759	addiction module toxin, rele/stbe family CDS	addiction module toxin, rele/stbe family	30357.3	-0.22937	0.0831843	0.00800609	2250.35	2502.08	2425.67	2793.52	2725.48	2676.76
CDR20291_1760	addiction module antitoxin, relb/dinj family CDS	addiction module antitoxin, relb/dinj family	22164.4	-0.0693876	0.108536	0.558333	1291.07	1283.82	1323.1	1829.88	1576.18	1567.28
CDR20291_1761	putative uncharacterized protein CDS	putative uncharacterized protein	11.634	-0.142964	0.402578	0.664314	0.53	0.8	0.68	0.75	0.49	1.06
CDR20291_1762	phage protein CDS	phage protein	26.0732	0.399545	0.335473	0.185979	0.36	0.8	0.71	1.06	1.4	1.1
CDR20291_1763	replicative dna helicase CDS	replicative dna helicase	35.5618	0.339357	0.287043	0.211877	0.92	0.8	1.01	1.47	2	1.5
CDR20291_1764	putative uncharacterized protein CDS	putative uncharacterized protein	66.2869	0.30312	0.220875	0.169921	2.55	3.84	2.75	4.8	5.3	5.38
CDR20291_1765	putative uncharacterized protein CDS	putative uncharacterized protein	108.175	0.375671	0.178318	0.0369118	5.03	4.9	5.52	8.38	9.17	10.12
CDR20291_1766	yobD CDS	transcription regulator (yobd protein)	367.24	0.187589	0.129703	0.170131	8.06	8.78	8.44	13.6	13.83	11.48
CDR20291_1767	putative uncharacterized protein CDS	putative uncharacterized protein	116.804	0.782347	0.190825	3.01e-05	2.62	4.66	3.79	7.83	8.84	9.59
CDR20291_1768	putative uncharacterized protein CDS	putative uncharacterized protein	354.743	1.13493	0.130827	4.0438e-18	3.64	4.91	5.35	11.19	14.92	15.48
CDR20291_1769	putative uncharacterized protein CDS	putative uncharacterized protein	279.37	1.15864	0.129382	3.28589e-19	6.32	7.63	6.76	19.14	22.27	21.67
CDR20291_1770	putative uncharacterized protein CDS	putative uncharacterized protein	1264.84	0.919567	0.0824128	1.32495e-28	12.7	14.37	14.51	34.22	35.63	36.48
CDR20291_1771	putative uncharacterized protein CDS	putative uncharacterized protein	10174.1	-0.127442	0.0776755	0.123809	127.64	137.95	138.1	164.74	162.31	169.11
CDR20291_1772	putative uncharacterized protein CDS	putative uncharacterized protein	84490.6	-0.414128	0.0967306	2.82405e-05	1175.52	1253.17	1193.7	1280.43	1176.11	1174.62
CDR20291_1773	putative uncharacterized protein CDS	putative uncharacterized protein	214.493	-0.67742	0.135774	6.14677e-07	11.72	12.1	14.27	9.9	10.8	10.91
CDR20291_1774	putative uncharacterized protein CDS	putative uncharacterized protein	24496.2	0.379747	0.0576518	9.97216e-11	403.25	467.03	490.96	733.76	827.05	825.44
CDR20291_1775	putative uncharacterized protein CDS	putative uncharacterized protein	5130.68	1.08895	0.0812099	1.36418e-40	110.97	115.15	121.01	331.72	330.13	336.67
CDR20291_1776	putative conjugal transfer protein (putative single-stranded dna binding protein) CDS	putative conjugal transfer protein (putative single-stranded dna binding protein)	6.08176	0.284335	0.501981	0.39961	0.32	0.32	0.27	0.45	0.75	0.92
CDR20291_1777	putative uncharacterized protein CDS	putative uncharacterized protein	5465.19	0.752292	0.101683	1.92686e-13	226.77	224.85	218.44	532.24	502.09	498.87
CDR20291_1778	putative uncharacterized protein CDS	putative uncharacterized protein	13510.8	0.874613	0.105604	1.44632e-16	471.3	451.71	464.61	1225.81	1089.95	1142.49
CDR20291_1779	putative uncharacterized protein CDS	putative uncharacterized protein	137293	0.523451	0.0782879	4.1935e-11	1740.62	1870.45	1834.86	3508.66	3511.81	3562.71
CDR20291_1780	putative uncharacterized protein CDS	putative uncharacterized protein	8673.14	-0.012676	0.0845851	0.894302	222.63	227.27	226.23	300.12	299.9	303.07
CDR20291_1781	putative uncharacterized protein CDS	putative uncharacterized protein	897.953	1.11258	0.0977567	8.04197e-30	34.45	35.53	36.05	102.85	102.9	105.39
CDR20291_1782	putative uncharacterized protein CDS	putative uncharacterized protein	1231.42	1.12587	0.0902381	1.99815e-35	52.47	56.07	58.86	164.1	162.74	167.42
CDR20291_1783	putative uncharacterized protein CDS	putative uncharacterized protein	182.814	0.0226206	0.149829	0.890034	20.42	22.38	27.71	25.42	36.06	35.46
CDR20291_1784	putative uncharacterized protein CDS	putative uncharacterized protein	57.6124	0.915711	0.252092	0.000146003	0.64	0.71	0.61	1.6	1.9	1.76
CDR20291_1786	putative uncharacterized protein CDS	putative uncharacterized protein	21.499	1.35343	0.478517	0.00111128	0.06	0.15	0.31	0.63	0.86	0.57
CDR20291_1787	putative uncharacterized protein CDS	putative uncharacterized protein	2.50976	0.0114944	0.515306	0.967246	0.07	0.09	0.42	0.19	0.33	0.41
CDR20291_1788	putative uncharacterized protein CDS	putative uncharacterized protein	108555	0.636236	0.101114	3.24734e-10	1079.22	1062.42	1014.55	2308.85	2173.39	2209.68
CDR20291_1789	putative conjugative transposon membrane protein CDS	putative conjugative transposon membrane protein	16080.8	0.907364	0.0738031	2.64727e-34	259.88	283.23	266.16	627.51	703.56	728.95
CDR20291_1790	putative conjugal transfer protein CDS	putative conjugal transfer protein	9036.57	1.1578	0.0796804	2.15481e-47	47.13	49.3	49.56	144.24	144.11	152.62
CDR20291_1791	conserved hypothetical protein CDS	conserved hypothetical protein	6997.23	1.1138	0.0807751	7.72056e-43	42	43.17	44.4	124.59	124.56	130.41
CDR20291_1792	putative cell surface protein CDS	putative cell surface protein	922.751	1.17579	0.0902243	1.77553e-38	6.43	8.23	8.42	22.29	23.65	24.39
CDR20291_1793	putative DNA topoisomerase CDS	putative DNA topoisomerase	608.586	1.0591	0.0966812	9.99595e-28	4.55	4.82	5.09	12.5	14.2	14.22
CDR20291_1794	putative uncharacterized protein CDS	putative uncharacterized protein	5798.8	-0.0893108	0.0828885	0.319127	147.54	163.56	155.91	163.26	214.65	216.09
CDR20291_1795	putative helicase CDS	putative helicase	1075.82	0.205002	0.0956216	0.0408175	2.27	2.4	2.51	3.79	3.81	3.55
CDR20291_1796	putative uncharacterized protein CDS	putative uncharacterized protein	17.9468	0.509444	0.396083	0.126269	0.45	0.43	0.36	0.89	0.94	0.91
CDR20291_1797	putative conjugative transposon DNA recombination protein CDS	putative conjugative transposon DNA recombination protein	4127.22	-0.0743781	0.0650773	0.28981	49.33	55.14	60.26	64.78	71.63	73.83
CDR20291_1798	putative conjugative transposon conserved hypothetical protein CDS	putative conjugative transposon conserved hypothetical protein	3965.16	0.0957037	0.073391	0.226002	67.82	73.48	85.53	102.74	109.23	113.92
CDR20291_1799	putative uncharacterized protein CDS	putative uncharacterized protein	5080.56	0.0172894	0.0655078	0.812937	116.5	131.82	145.97	160.54	189.42	187.04
CDR20291_1800	putative conjugative transposon mobilization protein CDS	putative conjugative transposon mobilization protein	1278.06	0.23879	0.0826679	0.00545085	15.77	19.74	19.95	25.51	30.54	32.28
CDR20291_1801	putative exported protein CDS	putative exported protein	432.429	-1.01578	0.106551	1.88749e-21	9.48	11.16	10.89	6.66	6.88	7.24
CDR20291_1802	putative iron-sulfur-binding membrane protein CDS	putative iron-sulfur-binding membrane protein	135.448	-0.593078	0.173447	0.000556107	3.47	4.48	3.57	3.38	3.08	3.56
CDR20291_1803	ABC transporter, permease protein CDS	ABC transporter, permease protein	131.831	-0.33041	0.163198	0.0469268	2.14	2.35	2.82	2.35	2.49	2.86
CDR20291_1804	abc transporter, atp-binding protein CDS	abc transporter, atp-binding protein	155.224	-0.186784	0.158235	0.257543	5.27	5.47	5.17	5.48	7.3	5.87
CDR20291_1805	ABC transporter, permease protein CDS	ABC transporter, permease protein	793.674	-0.251231	0.0862989	0.0049864	12.03	13.91	13.57	13.53	15.82	15.18
CDR20291_1806	vncR CDS	two-component system, response regulator	897.028	0.106103	0.0857661	0.24931	25.88	28.18	29.35	38.64	40.26	42.2
CDR20291_1807	vncS CDS	sensor protein	683.675	0.25694	0.127238	0.0521844	8.14	10.22	11.44	11.74	17.61	19.16
CDR20291_1808	putative sigma factor CDS	putative sigma factor	45.5505	-0.0446202	0.249809	0.858698	1.93	2.52	2.65	3.42	3.05	2.72
CDR20291_1810	hypothetical protein CDS	hypothetical protein	586.18	0.22223	0.109085	0.0517229	31.19	36.37	29.63	48.32	53.5	51.91
CDR20291_1811	ABC transporter substrate-binding protein CDS	ABC transporter substrate-binding protein	278.722	0.376005	0.126774	0.00370167	4.07	4.89	5.54	7.12	9.16	9.34
CDR20291_1812	conserved hypothetical protein CDS	conserved hypothetical protein	855.213	-0.697569	0.103861	2.47524e-11	27.61	33.7	29.48	20.24	27.27	27.56
CDR20291_1813	putative regulatory protein CDS	putative regulatory protein	1865.59	-1.52316	0.11968	5.52855e-37	118.84	127.32	106.5	43.52	64.97	56.89
CDR20291_1814	putative plasmid-related protein CDS	putative plasmid-related protein	199.413	-1.34237	0.152967	1.25362e-18	14.41	14.84	17.92	6.41	8.68	9.6
CDR20291_1815	putative membrane protein CDS	putative membrane protein	546.838	-0.804078	0.116837	6.69244e-12	36.13	45.4	38.14	24.6	32.44	34.59
CDR20291_1816	putative lipoprotein CDS	putative lipoprotein	472.718	-0.833255	0.113618	2.67324e-13	29.51	40.24	39.5	22.43	30.16	28.96
CDR20291_1817	hypothetical protein CDS	hypothetical protein	2196.62	-0.669323	0.0734389	1.72299e-19	117.17	123.88	128.57	93.89	109.17	109.19
CDR20291_1818	putative phage-related cell wall hydrolase (endolysin) CDS	putative phage-related cell wall hydrolase (endolysin)	6208.45	-0.907741	0.0777862	4.21894e-31	207.19	224.32	213.31	147.02	159.92	154.13
CDR20291_1819	putative phage-related deoxycytidylate deaminase(putative late competence protein) CDS	putative phage-related deoxycytidylate deaminase(putative late competence protein)	1621.39	-1.48204	0.0930704	1.0881e-56	102.52	123.92	105.03	50.48	54.09	54.31
CDR20291_1820	hypothetical protein CDS	hypothetical protein	36.6327	-0.0460053	0.288728	0.867659	3.88	4.16	3.01	3.14	4.56	6.94
CDR20291_1821	putative phage repressor CDS	putative phage repressor	55.5484	0.496642	0.244614	0.0354743	1.59	2.09	1.88	3.77	3.76	3.39
CDR20291_1823	putative lipoprotein signal peptidase CDS	putative lipoprotein signal peptidase	44.4206	0.933731	0.299185	0.0008228	2.76	2.92	3.16	5.65	9.54	9.53
CDR20291_1824	ABC transporter, permease protein CDS	ABC transporter, permease protein	214.665	0.384036	0.139341	0.00687021	3.96	5.4	5.23	7.33	9.68	8.94
CDR20291_1826	site-specific recombinases CDS	site-specific recombinases	83.4461	0.696515	0.214453	0.000853621	0.63	0.9	0.94	1.45	2.1	2.03
CDR20291_1827	hypothetical protein CDS	hypothetical protein	1.40388	0.138153	0.565134	0.52412	0.13	0.1	0	0.5	0.09	0.29
CDR20291_1828	pduQ CDS	putative ethanolamine/propanediol utilization propanol dehydrogenase	183.023	0.605916	0.163333	0.000192246	2.66	3.1	2.18	5.22	5.93	5.49
CDR20291_1829	pduU CDS	putative ethanolamine/propanediol utilization protein	281.761	0.524747	0.123007	2.39578e-05	12.84	14.1	14.18	23.59	29.3	27.86
CDR20291_1830	pduV CDS	putative ethanolamine/propanediol utilization protein	373.926	0.478506	0.111445	2.30775e-05	12.88	15.3	15.29	25.71	29.5	26.94
CDR20291_1831	two-component response regulator CDS	two-component response regulator	592.803	0.508586	0.0960213	1.74018e-07	16.5	18.51	18.94	32.94	34.46	36.56
CDR20291_1832	two-component sensor histidine kinase CDS	two-component sensor histidine kinase	1154.34	0.3097	0.0860063	0.000464022	12.89	15.62	17.84	23.38	27.47	26.57
CDR20291_1833	eutA CDS	putative ethanolamine/propanediol utilisation protein	38.847	0.440411	0.288128	0.10361	0.41	0.57	0.41	0.83	1.1	0.79
CDR20291_1834	eutB CDS	putative ethanolamine/propanediol ammonia-lyase heavy chain	76.5896	0.157189	0.201354	0.45213	1.04	1.06	1.2	1.63	1.56	1.84
CDR20291_1835	eutC CDS	putative ethanolamine/propanediol ammonia-lyase light chain	42.3751	-0.433342	0.290963	0.110314	1.23	1.1	1.24	1.3	1.25	0.74
CDR20291_1836	eutL CDS	putative ethanolamine/propanediol utilization protein	55.0122	0.0843805	0.234071	0.728623	1.74	1.91	1.47	2.37	2.75	2.21
CDR20291_1837	putative ethanolamine/propanediol utilisation protein CDS	putative ethanolamine/propanediol utilisation protein	23.0059	0.028039	0.318587	0.928963	0.5	0.78	0.76	0.87	1.19	0.76
CDR20291_1838	putative ethanolamine/propanediol utilisation aldehyde-alcohol dehydrogenase CDS	putative ethanolamine/propanediol utilisation aldehyde-alcohol dehydrogenase	131.374	-0.048347	0.167631	0.784634	1.68	2.23	1.82	2.56	2.4	2.45
CDR20291_1839	eutM CDS	putative ethanolamine/propanediol utilization protein	9.55966	0.161754	0.423311	0.628556	0.84	0.46	0.51	0.77	1.29	1.05
CDR20291_1840	eutT CDS	putative ethanolamine/propanediol utilization cobalamin adenosyltransferase	26.1964	0.867918	0.377372	0.00903486	0.23	0.63	0.57	1.15	1.44	1.35
CDR20291_1841	putative propanediol/ethanolamine utilization protein CDS	putative propanediol/ethanolamine utilization protein	25.8686	0.925106	0.38247	0.00605891	0.52	0.61	0.52	1.11	1.96	1.67
CDR20291_1842	putative ethanolamine utilization/propanediol conserved hypothetical protein CDS	putative ethanolamine utilization/propanediol conserved hypothetical protein	19.973	0.135005	0.33402	0.663906	0.45	0.69	0.46	0.73	0.92	0.85
CDR20291_1843	eutN CDS	putative ethanolamine/propanediol utilization protein	20.1284	0.186933	0.339956	0.546461	1.64	1.24	1.41	1.79	2.76	2.52
CDR20291_1844	putative ethanolamine/propanediol utilization protein CDS	putative ethanolamine/propanediol utilization protein	17.1049	0.339911	0.394112	0.301557	0.71	0.37	0.56	0.93	1.43	0.81
CDR20291_1845	eutH CDS	putative ethanolamine/propanediol transporter	75.1063	0.451275	0.216162	0.0341579	0.81	1.39	1.38	2.12	2.41	2.23
CDR20291_1846	eutQ CDS	putative ethanolamine/propanediol utilization protein	41.7408	0.0743604	0.252364	0.773777	1.44	1.83	2.08	2.3	2.49	2.94
CDR20291_1847	possible transcriptional regulator CDS	possible transcriptional regulator	962.013	-0.743042	0.0930485	2.13437e-15	42.3	47.52	46.13	35.58	38.22	34.61
CDR20291_1848	putative peptidase CDS	putative peptidase	277.334	0.674036	0.123439	5.3694e-08	3.46	3.8	4.08	7.58	8.32	8.78
CDR20291_1849	putative aminobenzoyl-glutamate transport protein CDS	putative aminobenzoyl-glutamate transport protein	305.019	0.328442	0.130664	0.0142239	3.24	4.29	3.35	5.84	6.73	6
CDR20291_1850	putative aminotransferase CDS	putative aminotransferase	235.519	0.12459	0.153715	0.44777	4.26	4.16	3.2	5.17	5.85	6.32
CDR20291_1851	putative membrane protein CDS	putative membrane protein	47.4737	-0.218247	0.243641	0.369229	0.63	0.9	0.91	0.78	0.92	1.02
CDR20291_1852	putative membrane protein CDS	putative membrane protein	34.406	0.359158	0.290141	0.189423	0.83	1.19	0.91	1.4	1.96	2.03
CDR20291_1853	putative exported protein CDS	putative exported protein	1299.56	0.352736	0.0860361	6.16217e-05	17.67	22.49	21.84	33.57	38.55	34.59
CDR20291_1854	dinR CDS	SOS regulatory protein	16770.3	-0.375777	0.0726209	3.75798e-07	549.37	622.29	577.22	540.02	651.24	622.16
CDR20291_1855	putative tyrosine recombinase CDS	putative tyrosine recombinase	1182.31	0.234766	0.0822888	0.00607861	17.89	20.2	22.51	27.98	33.35	35
CDR20291_1856	putative membrane protein CDS	putative membrane protein	1309.84	-0.851729	0.117645	5.03895e-13	33.2	48.33	45.11	23.6	34.79	35.09
CDR20291_1857	conserved hypothetical protein CDS	conserved hypothetical protein	1459.15	-0.471998	0.0984317	2.31494e-06	97.1	99.53	89.2	86.18	97.18	93.57
CDR20291_1858	spoVS CDS	stage V sporulation protein S	3399.71	0.735863	0.0732982	2.43741e-23	176.7	205.91	232.41	410.88	494.87	476.97
CDR20291_1859	accA CDS	acetyl-coenzyme A carboxylase carboxyl transferase subunit alpha	6656.15	0.725603	0.0844958	1.3924e-17	99.38	109.12	124.45	252.16	247.19	242.76
CDR20291_1860	accD CDS	acetyl-coenzyme A carboxylase carboxyl transferase subunit beta	4082.92	0.741916	0.0908192	5.14319e-16	70.21	72.46	80.9	174.07	167.36	163.47
CDR20291_1861	accC CDS	biotin carboxylase (acetyl-CoA carboxylase subunit A)	16262.8	0.708878	0.0711984	5.7142e-23	173.52	193.83	201.23	412.79	422.61	417.57
CDR20291_1862	accB CDS	biotin carboxyl carrier protein of acetyl-CoA carboxylase	5767.64	0.624936	0.0739257	6.10137e-17	201.98	205.68	219.06	415.44	445.46	447.6
CDR20291_1863	putative membrane protein CDS	putative membrane protein	68.3292	0.0706771	0.209261	0.749082	2.95	3.37	3.01	3.65	4.67	4.99
CDR20291_1864	hypothetical protein CDS	hypothetical protein	474.435	0.882247	0.11923	1.56115e-13	7.42	10.22	10.41	18.99	25.33	26.07
CDR20291_1865	tRNA guanine-N(7)-methyltransferase CDS	tRNA guanine-N(7)-methyltransferase	1012.22	0.999805	0.0910185	7.76659e-28	18.94	22.03	20.73	54.5	56.76	55.8
CDR20291_1866	conserved hypothetical protein CDS	conserved hypothetical protein	6950.94	-0.755765	0.0942688	1.64074e-15	563.29	608.8	534.99	448.51	449.09	455.64
CDR20291_1867	putative uncharacterized protein CDS	putative uncharacterized protein	747.293	0.257204	0.0882048	0.00495959	29.16	35.43	35.96	50.89	54.58	56.47
CDR20291_1868	putative glyoxalase CDS	putative glyoxalase	204.69	0.0618491	0.139921	0.687171	7.07	9.56	10.83	11.58	12.95	13.86
CDR20291_1869	AraC-family transcriptional regulator CDS	AraC-family transcriptional regulator	289.444	0.455989	0.134174	0.000790528	5.01	6.85	6.47	9.36	13.38	11.56
CDR20291_1870	ABC transporter, ATP-binding protein CDS	ABC transporter, ATP-binding protein	50.7001	0.389113	0.256897	0.117575	1.01	1.1	1.74	2.02	2.86	2.27
CDR20291_1871	putative ABC transporter, permease protein CDS	putative ABC transporter, permease protein	876.829	1.02343	0.102444	2.36798e-23	4.64	5.02	4.91	10.92	14.77	14.78
CDR20291_1872	putative two-component sensor histidine kinase CDS	putative two-component sensor histidine kinase	233.212	0.235248	0.152453	0.137829	2.85	3.86	2.83	3.98	5.65	5.74
CDR20291_1873	putative membrane protein CDS	putative membrane protein	2790.82	1.03404	0.0777922	7.21241e-40	38.02	44.67	51.17	109.68	133.16	127.18
CDR20291_1874	putative acetyltransferase CDS	putative acetyltransferase	150.887	0.195758	0.152881	0.2208	4	5.44	5.29	7.04	7.74	8.09
CDR20291_1875	LysR-family transcriptional regulator CDS	LysR-family transcriptional regulator	160.669	0.360562	0.167779	0.0344233	2.24	3.9	3.86	4.93	6.14	6.35
CDR20291_1876	conserved hypothetical protein CDS	conserved hypothetical protein	4161	-0.614935	0.0858663	1.347e-12	78.82	82.36	103.94	73.98	77.78	79.01
CDR20291_1877	putative ABC transporter, permease protein CDS	putative ABC transporter, permease protein	1431.9	-0.388965	0.0936325	4.70018e-05	12.72	14.59	12.69	11.91	13.97	15.22
CDR20291_1878	ABC transporter, ATP-binding protein CDS	ABC transporter, ATP-binding protein	599.958	-0.293522	0.10333	0.00591704	16.76	23.23	21.03	19.28	24.13	23.07
CDR20291_1879	two-component sensor histidine kinase CDS	two-component sensor histidine kinase	476.117	0.220882	0.102954	0.0403605	8.44	11.24	10.77	14.91	16.6	16.34
CDR20291_1880	two-component response regulator CDS	two-component response regulator	241.44	-0.0185668	0.126358	0.893752	7.12	7.75	7.88	9.08	11.02	10.1
CDR20291_1881	putative reductive dehalogenase CDS	putative reductive dehalogenase	2885.59	0.352154	0.0726286	2.15348e-06	48.72	52.42	51.84	79.91	92.58	92.04
CDR20291_1882	two-component system response regulator CDS	two-component system response regulator	360.827	0.467126	0.127467	0.000296297	7.76	10.11	10.68	13.99	19.91	19.85
CDR20291_1883	two-component sensor histidine kinase CDS	two-component sensor histidine kinase	631.534	0.604295	0.107404	2.43099e-08	9.15	11.8	9.75	18.15	23.08	22.35
CDR20291_1884	ABC transporter, ATP-binding protein CDS	ABC transporter, ATP-binding protein	858.959	0.813199	0.105953	2.17828e-14	18.43	20.44	19.55	37.12	51.69	51.64
CDR20291_1885	ABC transporter, permease protein CDS	ABC transporter, permease protein	3130.95	1.27004	0.114814	2.35437e-28	13.12	17.22	17.28	38.33	57.2	61.29
CDR20291_1886	conserved hypothetical protein CDS	conserved hypothetical protein	4068.95	1.55623	0.0712576	5.77813e-105	51.63	55.45	56.17	199.32	219.19	231.47
CDR20291_1887	conserved hypothetical protein CDS	conserved hypothetical protein	3615.18	1.49098	0.0734581	6.69557e-91	61.18	71.92	69.29	222.89	276.24	271.55
CDR20291_1888	putative membrane protein CDS	putative membrane protein	1170.45	0.72567	0.0850305	2.49158e-17	11.58	14.24	13.97	28.64	29.35	30.8
CDR20291_1889	putative acyl-CoA thioesterase CDS	putative acyl-CoA thioesterase	941.275	1.40351	0.0883466	2.32546e-56	7.41	8.54	8.96	28.4	30.2	30.46
CDR20291_1890	hypothetical protein CDS	hypothetical protein	378.347	-0.211327	0.11083	0.0688155	9.24	9.61	10.33	9.6	11.93	12.37
CDR20291_1891	putative membrane protein CDS	putative membrane protein	1243.26	0.360282	0.0853189	3.75795e-05	31.06	31.53	36.79	54.73	57.99	59.66
CDR20291_1892	putative regulatory protein CDS	putative regulatory protein	1048.9	0.26544	0.0857462	0.00279886	33.98	37.07	41.07	52.03	63.91	66.45
CDR20291_1893	putative cyclase CDS	putative cyclase	2941.49	0.176558	0.0770314	0.0293609	85.29	94.7	93.82	118.73	147.2	153.39
CDR20291_1894	hypothetical protein CDS	hypothetical protein	447.832	0.332758	0.113132	0.0042036	6.18	7.18	8.53	11.19	14.03	12.04
CDR20291_1895	putative peptidase CDS	putative peptidase	4443.11	-0.0972363	0.0768338	0.238488	67.41	68.86	78.09	85.25	95.79	88.36
CDR20291_1896	conserved hypothetical protein CDS	conserved hypothetical protein	4005.69	-0.12566	0.0762049	0.122643	63.66	65.88	75.77	81.56	86	85.04
CDR20291_1897	hfQ CDS	HfQ protein	2914.35	-0.228737	0.0655181	0.000741391	230.39	260.93	267.26	265.54	302.07	302.41
CDR20291_1898	miaA CDS	tRNA delta(2)-isopentenylpyrophosphate transferase	2915.37	-0.61765	0.0769417	1.96311e-15	69.45	77.6	87.24	66.42	67.32	70.09
CDR20291_1899	mutL CDS	DNA mismatch repair protein	6399.72	-0.385791	0.0627297	1.57458e-09	68.8	79.09	84.44	74.43	81.07	82.79
CDR20291_1900	mutS CDS	DNA mismatch repair protein	8818.54	-0.560515	0.0666087	9.02748e-17	65.77	82.41	85.5	64.56	72.86	74.4
CDR20291_1901	ABC transporter, ATP-binding protein CDS	ABC transporter, ATP-binding protein	8750.43	0.0903099	0.0698838	0.232943	225.01	253.52	281.04	311.5	388.82	390.19
CDR20291_1902	ABC transporter, substrate-binding protein CDS	ABC transporter, substrate-binding protein	16112.5	0.117602	0.0647936	0.0892987	300.51	319.13	358	428.49	504.33	497.85
CDR20291_1903	ABC transporter, permease protein CDS	ABC transporter, permease protein	8668.09	0.0298608	0.0865958	0.758611	217.49	242.38	265.07	264.83	362.94	373.73
CDR20291_1904	conserved hypothetical protein CDS	conserved hypothetical protein	2510.05	-0.00416639	0.0783041	0.962658	194.21	196.21	204.25	250.94	271.59	277.67
CDR20291_1905	putative transcriptional regulator CDS	putative transcriptional regulator	123.71	-0.0589215	0.188803	0.769514	5.14	9.89	7.56	7.66	10.84	10.33
CDR20291_1906	transposase-like protein b CDS	transposase-like protein b	664.731	-0.354061	0.0988341	0.000466232	11.37	15.29	15.58	14.1	15.09	14.77
CDR20291_1907	conserved hypothetical protein CDS	conserved hypothetical protein	710.481	-0.106159	0.0924929	0.285142	17.16	20.97	23.46	23.7	25.97	26.95
CDR20291_1908	NUDIX-family protein CDS	NUDIX-family protein	696.028	-0.527371	0.108736	1.63422e-06	23.32	31.59	30.26	20.94	28.46	29.47
CDR20291_1909	putative membrane protein CDS	putative membrane protein	2497.05	-0.55238	0.0832504	5.52677e-11	168.67	199.48	183.67	142.17	185.35	178.23
CDR20291_1910	putative radical sam protein CDS	putative radical sam protein	2290.74	-0.320828	0.0743019	2.54955e-05	38.36	41.74	44.07	42.88	45.86	44.5
CDR20291_1911	cell surface protein CDS	cell surface protein	540.753	-0.194052	0.0988727	0.0618682	7.36	8.34	9.66	8.85	10.11	10.77
CDR20291_1912	trpP CDS	putative tryptophan transport protein	888.979	0.284598	0.094134	0.0034353	29.7	31.91	29.14	44.85	53.36	51.96
CDR20291_1913	putative membrane protein CDS	putative membrane protein	32.2172	0.0250848	0.287438	0.931345	1.64	2.85	3.02	2.83	3.09	4.35
CDR20291_1914	hypothetical protein CDS	hypothetical protein	479.6	-2.12292	0.143088	1.39331e-49	29.56	35.76	36.09	6.79	12.05	12.34
CDR20291_1915	cspC CDS	cold shock protein	6684.12	0.977009	0.0673539	4.26659e-47	428.83	485.33	491.31	1103.64	1275.2	1367.18
CDR20291_1916	putative lipoprotein CDS	putative lipoprotein	1108.07	0.318607	0.130532	0.01768	18.69	27.7	27.09	30.08	44.96	49.74
CDR20291_1917	hypothetical protein CDS	hypothetical protein	446.166	-0.00964666	0.104162	0.933694	52.36	55.5	62.96	65.79	82.55	80.36
CDR20291_1918	putative decarboxylase CDS	putative decarboxylase	844.244	0.906453	0.0933344	4.30705e-22	36.09	35.17	38.78	84.45	99.54	96.79
CDR20291_1919	putative membrane protein CDS	putative membrane protein	457.998	-0.088023	0.107034	0.448563	15.34	16.71	15.59	18.56	19.82	21.98
CDR20291_1920	ArsR-family transcriptional regulator CDS	ArsR-family transcriptional regulator	341.935	0.172418	0.114093	0.153792	22.16	25.68	24.22	35.46	36.51	37.68
CDR20291_1921	putative membrane protein CDS	putative membrane protein	271.442	0.352316	0.126305	0.00648138	6.35	7.33	8.71	12.38	13.45	12.81
CDR20291_1922	AraC-family transcriptional regulator CDS	AraC-family transcriptional regulator	247.245	-0.190932	0.125641	0.149491	2.79	3.65	3.63	3.62	4.16	3.99
CDR20291_1923	hth transcriptional regulator merr family CDS	hth transcriptional regulator merr family	65.9803	-0.66017	0.251196	0.00573712	3.57	5.16	5.47	4.57	3.84	2.87
CDR20291_1924	putative uncharacterized protein CDS	putative uncharacterized protein	4864.56	-0.112799	0.0747421	0.159523	116.18	142.56	142.32	144.33	185.97	168.45
CDR20291_1925	fldX CDS	flavodoxin	10405.1	-0.918091	0.0937449	1.86677e-22	675.62	669.7	642.83	464.26	487.5	458.71
CDR20291_1926	ispD CDS	major intracellular serine protease	40.3253	-0.0860508	0.271058	0.748533	0.99	1.12	0.66	1.24	1.08	1.12
CDR20291_1927	ilvD CDS	dihydroxy-acid dehydratase	244.827	-0.0770113	0.131309	0.590486	3.13	3.14	3.24	4.04	3.92	4.18
CDR20291_1928	putative membrane protein CDS	putative membrane protein	294.732	0.543515	0.152647	0.00037989	5.71	8.97	7.37	11.08	15.63	17.4
CDR20291_1929	hypothetical protein CDS	hypothetical protein	207.404	0.409721	0.14014	0.00397783	14.11	15.13	13.69	24.53	27.22	26.25
CDR20291_1930	putative phage regulatory protein CDS	putative phage regulatory protein	613.218	-0.348875	0.0954433	0.000353272	34.63	39.54	42.46	34.71	43.75	44.34
CDR20291_1931	AraC-family transcriptional regulator CDS	AraC-family transcriptional regulator	153.545	0.415367	0.152585	0.00718401	2.62	3.24	3.29	5.08	5.9	5.71
CDR20291_1932	probable transporter CDS	probable transporter	355.723	1.04643	0.142868	2.05619e-13	2.64	3.56	3.98	7.62	9.44	11.69
CDR20291_1933	clpB CDS	chaperone	9041.61	0.920016	0.0790613	6.22718e-31	45.55	50.73	54.86	129.18	123.86	132.31
CDR20291_1934	hypothetical protein CDS	hypothetical protein	783.595	-0.0433227	0.106082	0.711553	23.23	26.33	34.76	32.11	38.79	38.83
CDR20291_1935	hypothetical protein CDS	hypothetical protein	563.462	-0.502544	0.137457	0.000284526	24.69	35.59	44.18	25.97	35.77	35.47
CDR20291_1936	GntR-family transcriptional regulator CDS	GntR-family transcriptional regulator	635.111	1.57444	0.0979443	1.05393e-57	15.74	18.51	19.68	66.75	75.25	75.49
CDR20291_1937	ABC transporter, ATP-binding protein CDS	ABC transporter, ATP-binding protein	858.302	1.79717	0.0965297	7.63004e-77	8.74	9.2	10.03	37.64	47.07	47.25
CDR20291_1938	putative ABC transporter, permease protein CDS	putative ABC transporter, permease protein	264.762	0.738999	0.580495	0.0661047	2.93	6.88	6.64	5.92	21.1	22.85
CDR20291_1939	putative acetyltransferase CDS	putative acetyltransferase	343.608	0.039668	0.117348	0.760725	16.35	18.39	16.64	20.14	25.57	25.74
CDR20291_1940	N-carbamoyl-L-amino acid hydrolase CDS	N-carbamoyl-L-amino acid hydrolase	1854.02	-0.527236	0.0733378	1.29239e-12	35.25	38.27	39.58	32.76	36.67	35.86
CDR20291_1941	racX CDS	probable amino acid racemase	1937.33	-0.299141	0.109643	0.00815966	58.14	67.76	67.16	51.61	80.06	79.73
CDR20291_1942	putative lipoprotein CDS	putative lipoprotein	3707.43	0.165198	0.0684402	0.0216887	105.26	127.66	122.9	167.13	187.85	182.21
CDR20291_1943	argF CDS	ornithine carbamoyltransferase	273.726	-0.247856	0.122235	0.0514009	5.05	6.54	6.82	6.11	7.14	7.44
CDR20291_1944	argM CDS	succinylornithine transaminase	138.951	-0.130778	0.157519	0.432496	2.26	2.9	2.59	2.9	3.42	3.08
CDR20291_1945	argB CDS	acetylglutamate kinase	51.3172	0.293586	0.252477	0.233737	1.18	1.24	0.83	1.64	2.17	1.84
CDR20291_1946	argJ CDS	arginine biosynthesis bifunctional protein ArgJ	97.7174	0.0453959	0.188392	0.822149	1.66	1.37	1.89	2.27	2.18	2.45
CDR20291_1947	argC CDS	N-acetyl-gamma-glutamyl-phosphate reductase	109.599	0.0539619	0.184503	0.787037	2.04	2.57	1.88	3	3.33	2.76
CDR20291_1948	putative uncharacterized protein CDS	putative uncharacterized protein	136.031	1.11128	0.177629	2.53984e-10	1.78	2.67	2.58	6.29	7.71	6.75
CDR20291_1949	putative uncharacterized protein CDS	putative uncharacterized protein	171.895	0.642094	0.192596	0.000700075	5.18	6.63	5.71	8.14	14.99	15.18
CDR20291_1950	putative transcriptional regulator CDS	putative transcriptional regulator	235.777	1.1208	0.142013	2.53503e-15	5.14	5.42	6	13.66	17.29	18.5
CDR20291_1951	putative hydrolase CDS	putative hydrolase	448.087	0.79521	0.112145	1.64418e-12	8.99	9.73	10.58	19.95	26.24	23.09
CDR20291_1952	putative membrane protein CDS	putative membrane protein	414.845	-0.0462938	0.114858	0.715617	16.29	19.74	20.83	19.63	27.14	27.43
CDR20291_1953	putative transcriptional regulator CDS	putative transcriptional regulator	682.938	0.239083	0.0943176	0.0149256	56.61	65.22	59.88	87.75	104.09	98.63
CDR20291_1954	hypothetical protein CDS	hypothetical protein	2411.51	-1.53139	0.110211	1.12353e-43	253.77	251.09	260.31	89.56	135.71	132.01
CDR20291_1955	RpiR-family transcriptional regulator CDS	RpiR-family transcriptional regulator	8937.24	0.248636	0.0636564	0.000151726	182.81	195.61	209.04	284.07	332.53	326.44
CDR20291_1956	conserved hypothetical protein CDS	conserved hypothetical protein	595.705	0.626634	0.106816	5.86794e-09	14.91	15.52	20.25	33.25	37.32	35.54
CDR20291_1957	rluB CDS	putative 23S RNA and tRNA pseudouridine synthase	726.043	0.540261	0.0902909	3.4372e-09	15.68	17.26	18.81	32.25	34.8	34.71
CDR20291_1958	putative membrane protein CDS	putative membrane protein	292.793	0.832487	0.137267	1.24011e-09	3.54	4.75	3.78	8.07	10.76	10.68
CDR20291_1959	putative lipoprotein CDS	putative lipoprotein	1557.61	-0.00762865	0.0734322	0.932047	42.7	51.43	50.94	59.49	67.75	66.83
CDR20291_1960	lysA CDS	diaminopimelate decarboxylase	3285.82	-0.142896	0.0724233	0.0621428	48.4	56.33	63.69	64.13	69.63	70.46
CDR20291_1961	lysC CDS	aspartokinase	2158.77	0.00727009	0.0768213	0.933694	34.7	38.63	40.05	50.13	50.68	52.3
CDR20291_1962	hypothetical protein CDS	hypothetical protein	239.493	0.763142	0.143529	1.00354e-07	4.72	6.95	6.28	11.35	14.99	15.42
CDR20291_1963	putative membrane protein CDS	putative membrane protein	14729.5	0.465358	0.0656956	3.1097e-12	142.81	148.66	164.87	260.07	294.52	297.29
CDR20291_1964	conserved hypothetical protein CDS	conserved hypothetical protein	4131.36	0.604705	0.0710914	3.95432e-17	113.92	125.15	123.06	223.36	267.69	255.37
CDR20291_1965	putative exported protein CDS	putative exported protein	2517.73	-0.137086	0.0791222	0.105645	75.37	78.98	77.29	84.08	99.05	101.53
CDR20291_1966	glnS CDS	putative glutaminyl-tRNA synthetase	16770.5	-0.198834	0.0714872	0.00721762	198.66	229.12	251.94	224.97	288.9	281.7
CDR20291_1967	conserved hypothetical protein CDS	conserved hypothetical protein	7100.55	-0.404444	0.0761078	1.84794e-07	178.15	195.65	191.41	162.53	203.03	210.12
CDR20291_1968	conserved hypothetical protein CDS	conserved hypothetical protein	6761.57	-0.390493	0.0888007	1.64934e-05	242.6	264.03	247.79	210.89	279.33	286.68
CDR20291_1969	conserved hypothetical protein CDS	conserved hypothetical protein	3475.34	0.305737	0.0861086	0.000569418	52.24	69.61	74.71	93.98	114.17	119.04
CDR20291_1970	putative membrane protein CDS	putative membrane protein	1853.56	0.521823	0.097313	1.20002e-07	51.08	56.47	57.77	112.27	107.27	100.79
CDR20291_1971	hypothetical protein CDS	hypothetical protein	2292.6	0.883649	0.0836593	8.63566e-26	104.89	137.48	128.59	296.67	323.21	302.68
CDR20291_1972	putative regulatory protein CDS	putative regulatory protein	815.216	0.548902	0.0932071	5.84979e-09	35.24	34.25	40.09	67.15	74.88	75.46
CDR20291_1973	integrase CDS	integrase	1389.54	-0.149289	0.0974097	0.149581	23.1	28.59	29.1	25.72	35.06	37.27
CDR20291_1974	putative exported protein CDS	putative exported protein	627.543	0.0820685	0.104882	0.47385	25.5	25.58	29.2	31.47	40.37	43.38
CDR20291_1975	ABC transporter, ATP-binding protein CDS	ABC transporter, ATP-binding protein	15848.5	-0.292189	0.0814601	0.000491751	204.6	217.7	254.45	247.23	248.84	241.81
CDR20291_1976	putative molybdopterin biosynthesis protein CDS	putative molybdopterin biosynthesis protein	1884.55	0.24533	0.0800059	0.00312598	30.33	35.5	41.17	53.37	59.21	57.96
CDR20291_1977	putative molybdopterin-guanine dinucleotide biosynthesis protein CDS	putative molybdopterin-guanine dinucleotide biosynthesis protein	499.823	0.256325	0.102921	0.0165791	14.68	15.91	19.22	24.93	28.12	27.25
CDR20291_1978	conserved hypothetical protein CDS	conserved hypothetical protein	124.264	-0.102522	0.165128	0.559889	3.09	3.79	4.44	4.02	5.13	4.89
CDR20291_1979	putative transposase CDS	putative transposase	2747.01	-0.121733	0.0677003	0.0909464	40.07	47.77	49.57	51.45	60.12	57.98
CDR20291_1980	xdhA1 CDS	xanthine dehydrogenase, molybdenum binding subunit	1959.7	-0.0295587	0.0909829	0.773974	17.36	19.09	17.54	23.55	24.7	22.96
CDR20291_1981	pucC1 CDS	putative FAD-binding subunit of xanthine dehydrogenase dehydrogenase	73.0397	0.280147	0.217445	0.199476	1.96	1.45	1.66	2.58	3.15	2.83
CDR20291_1982	pbuX CDS	xanthine permease	172.437	0.738065	0.157796	2.55277e-06	1.92	1.74	2.23	4.14	4.37	5.02
CDR20291_1983	conserved hypothetical protein CDS	conserved hypothetical protein	2283.61	-0.572346	0.0879243	1.21477e-10	49.18	52.72	55.65	38.55	53.4	50.57
CDR20291_1984	pyrD CDS	dihydroorotate dehydrogenase, catalytic subunit	350.769	-0.209601	0.114225	0.0798142	6.79	7.68	7.35	8.3	8.55	8.36
CDR20291_1985	putative amidohydrolase CDS	putative amidohydrolase	172.39	-0.0549565	0.152091	0.739772	2.35	2.75	3.37	3.67	3.81	3.36
CDR20291_1986	xdhA2 CDS	xanthine dehydrogenase, molybdenum binding subunit	414.191	-0.075296	0.105469	0.513506	3.32	4.33	4.11	4.59	5.2	5.17
CDR20291_1987	pucC2 CDS	putative FAD-binding subunit of xanthine dehydrogenase	34.9247	-0.381286	0.31394	0.184084	1.43	0.9	0.76	0.94	1.12	0.95
CDR20291_1988	xdhC CDS	xanthine dehydrogenase iron-sulfur binding subunit	25.8691	-0.601387	0.358832	0.0548881	1.33	1.47	1.6	1.42	1.27	0.74
CDR20291_1989	probable amidohydrolase CDS	probable amidohydrolase	94.0663	-0.166589	0.189156	0.397706	1.39	1.72	1.3	1.64	1.87	1.71
CDR20291_1990	D-hydantoinase CDS	D-hydantoinase	86.1462	0.251379	0.205238	0.227265	0.78	1.48	1.34	1.82	1.9	2.13
CDR20291_1991	putative amidohydrolase CDS	putative amidohydrolase	231.626	-0.508342	0.129701	0.000101469	4.28	5.07	5.14	3.88	4.72	4.94
CDR20291_1992	dpaL1 CDS	diaminopropionate ammonia-lyase	67.5533	-0.267692	0.218113	0.220207	1.2	1.16	1.5	1.26	1.28	1.69
CDR20291_1993	putative iron-sulfur flavoprotein CDS	putative iron-sulfur flavoprotein	161.475	-0.248668	0.157626	0.126609	5.06	6.22	5.2	6.13	5.62	6.68
CDR20291_1994	putative xanthine dehydrogenase CDS	putative xanthine dehydrogenase	471.696	-0.325288	0.102168	0.00194993	4.36	5.07	5.51	5.15	5.28	5.49
CDR20291_1995	cutS CDS	putative carbon monoxide dehydrogenase, iron-sulfur-binding subunit	94.8897	-0.243094	0.187187	0.203957	4.36	4.53	4.92	5.42	5.11	4.92
[truncated: 1,536 more rows]

## Sheet: 2. Highly DE Genes (FC>2)
Locus Tag	Name	product	baseMean	log2FoldChange	lfcSE	padj	No Mucus TPM A	No Mucus TPM B	No Mucus TPM C	Mucus TPM A	Mucus TPM B	Mucus TPM C
5S rRNA	5S ribosomal RNA	5S ribosomal RNA	20.9833	-2.80829	1.28118	0.00159848	5.83	13.47	1.31	1.16	0.85	0.28
5S rRNA-2	5S ribosomal RNA	5S ribosomal RNA	160.66	1.40114	0.22935	4.0328e-10	12.61	23.59	10.17	60.09	55.35	54.05
5S rRNA-3	5S ribosomal RNA	5S ribosomal RNA	17.9378	-1.00322	1.97013	0.0213661	3.63	12.78	0.63	1.8	0.75	0.39
5S rRNA-7	5S ribosomal RNA	5S ribosomal RNA	27.0355	-1.76199	2.67311	0.0111816	5.77	20.22	0.66	1.99	0.76	0.62
5S rRNA-8	5S ribosomal RNA	5S ribosomal RNA	35.1346	-1.49127	2.37777	0.0142875	8.5	23.88	1.05	3.06	1.19	0.86
CDR20291_0001	putative small-molecule-binding protein CDS	putative small-molecule-binding protein	2087.8	-1.09128	0.0780497	5.47029e-44	102.4	129.55	119.62	65.66	77.69	77.61
CDR20291_0003	serS1 CDS	seryl-tRNA synthetase	18155.7	-1.01291	0.0799841	2.21477e-36	395.96	392.53	409.32	249.66	284.63	263.11
CDR20291_0004	putative cytosine/adenosine deaminase CDS	putative cytosine/adenosine deaminase	12767.3	1.16608	0.0715427	4.08444e-59	329.94	379.67	372.63	1071.65	1092.93	1111.14
CDR20291_0005	dnaH CDS	DNA polymerase III subunit gamma/tau	23445.9	1.31932	0.0583112	2.20884e-112	155.45	176.39	182.58	522.8	598.1	612.47
CDR20291_0009	conserved hypothetical protein CDS	conserved hypothetical protein	428.8	1.21311	0.113273	1.11419e-26	11.72	14	13.21	39.87	41.92	40.91
CDR20291_0018	putative membrane protein CDS	putative membrane protein	15667.7	-2.08931	0.0743704	2.42408e-172	450.76	506.88	498.62	151.46	156.16	151.59
CDR20291_0019	putative membrane protein CDS	putative membrane protein	6691.85	-1.75997	0.0769836	6.6061e-115	86.11	102.77	110.67	38.96	40.48	38.48
CDR20291_0041	cysS CDS	cysteinyl-tRNA synthetase	52936.1	-1.174	0.0678351	1.94649e-66	1020.01	1162.68	1102.89	577.92	681.81	699.39
CDR20291_0042	conserved hypothetical protein CDS	conserved hypothetical protein	27716.6	-1.15664	0.070736	1.87312e-59	1911.69	2152.79	2007.47	1107.99	1292.56	1262.68
CDR20291_0043	thymidylate synthase CDS	thymidylate synthase	14104.9	-1.10691	0.0627756	7.83356e-69	441.29	517.95	500.39	279.38	311.78	318.35
CDR20291_0045	putative uncharacterized protein CDS	putative uncharacterized protein	18560.1	-1.14269	0.0579708	1.24387e-85	351.29	400.22	417.3	218.64	246.4	245.23
CDR20291_0046	thiamine biosynthesis protein thic CDS	thiamine biosynthesis protein thic	12881.2	-1.14969	0.0611944	5.66707e-78	451.69	510.04	529.35	281.85	314.23	305.14
CDR20291_0047	putative thymidylate synthase CDS	putative thymidylate synthase	863.408	-1.22454	0.110023	1.08396e-28	82.69	79.37	88.69	49.94	47.21	45.83
CDR20291_0048	putative tRNA/rRNA methyltransferase CDS	putative tRNA/rRNA methyltransferase	18201.5	-1.22515	0.0701343	3.92129e-67	666.85	730.82	746.67	396.58	432.84	404.79
CDR20291_0049	conserved hypothetical protein CDS	conserved hypothetical protein	9595.86	-1.16286	0.0686057	8.80432e-64	486.6	528.51	566.61	305.58	322.13	318.19
CDR20291_0050	sigH CDS	RNA polymerase sigma-H factor	14260.6	-1.25885	0.0659716	1.74427e-80	580.13	639.65	691.36	342.82	366.24	360.01
CDR20291_0052	rpmG CDS	50S ribosomal protein L33	11816.6	-1.1318	0.0689644	7.18936e-60	2035.53	2480.79	2298.51	1242.17	1452.54	1480.85
CDR20291_0053	secE CDS	preprotein translocase SecE subunit	19626.5	-1.13614	0.0638801	4.93468e-70	2321.27	2723.68	2604.73	1445.32	1619.82	1604.89
CDR20291_0054	nusG CDS	transcription antitermination protein	26146.2	-1.09775	0.0753824	1.73879e-47	1299.08	1408.46	1419	854.66	857.41	869.14
CDR20291_0055	rplK CDS	50S ribosomal protein L11	50847	-1.19279	0.0610338	2.29768e-84	3172.24	3682.05	3600.92	1881.41	2159.56	2096.84
CDR20291_0056	rplA CDS	50S ribosomal protein L1	76517.5	-1.06135	0.0572515	5.92249e-76	2762.13	3214.8	3355.12	1853.11	2057.02	2082.47
CDR20291_0083	rplR CDS	50S ribosomal protein L18	54698.8	-1.03567	0.0704672	2.33577e-48	3787.82	4363.09	4404.5	2641.49	2635.89	2914.25
CDR20291_0106	nrdD CDS	anaerobic ribonucleoside-triphosphate reductase	22304.8	-1.82074	0.0704519	2.36338e-146	275.16	303.27	354.1	107.61	126.2	119.8
CDR20291_0107	nrdG CDS	anaerobic ribonucleoside-triphosphate reductase activating protein	5498.82	-1.39161	0.0871324	5.68511e-57	269.51	291.53	371.43	143.03	170.51	160.74
CDR20291_0130	putative membrane protein CDS	putative membrane protein	111.823	1.21762	0.197238	3.52092e-10	1.36	1.34	1.06	3.72	4.25	4.19
CDR20291_0134	PTS system, IIa component CDS	PTS system, IIa component	103.415	-2.28811	0.213975	6.49564e-27	10.53	11.08	13.49	2.57	2.84	4.13
CDR20291_0135	PTS system, IIb component CDS	PTS system, IIb component	66.1693	-1.62335	0.245073	1.32616e-11	6.44	6.72	6.12	2.02	2.92	3.27
CDR20291_0160	Radical SAM-family protein CDS	Radical SAM-family protein	176.536	-1.13783	0.160841	1.05738e-12	2.8	3.89	4.2	1.74	2.5	2.28
CDR20291_0161	hypothetical protein CDS	hypothetical protein	179.499	-1.44766	0.151496	9.66683e-22	4.55	5.23	5.76	2.23	2.85	2.46
CDR20291_0162	hypothetical protein CDS	hypothetical protein	63.2207	-1.47116	0.277906	4.13026e-08	6.51	7.53	9.71	2.21	5.34	3.41
CDR20291_0174	putative lipoprotein CDS	putative lipoprotein	1763.97	-1.1917	0.0790458	6.88899e-51	44.67	51.69	48.19	26.43	29.12	29.28
CDR20291_0182	putative membrane-associated metalloprotease CDS	putative membrane-associated metalloprotease	525.633	-1.35965	0.119698	7.97237e-30	11.34	14.72	16.31	6.01	7.26	8.67
CDR20291_0185	pyrB CDS	aspartate carbamoyltransferase catalytic chain	9968.94	1.20726	0.0621565	3.18632e-83	121.14	143.04	147.12	396.63	431.56	451.84
CDR20291_0186	pyrK CDS	dihydroorotate dehydrogenase electron transfer subunit	4194.43	1.28122	0.0815295	3.68955e-55	71.01	72.02	77.54	237.54	237.88	249.98
CDR20291_0187	pyrD CDS	dihydroorotate dehydrogenase, catalytic subunit	7376.66	1.40603	0.0820366	2.41438e-65	94.26	97.42	106.1	357.06	349.37	359.57
CDR20291_0188	pyrE CDS	orotate phosphoribosyltransferase	2992.03	1.11758	0.117984	3.133e-21	65.24	62.45	73.26	218.85	181.94	189.14
CDR20291_0191	putative membrane protein CDS	putative membrane protein	450.13	1.28999	0.115248	5.69508e-29	4.25	6.18	5.44	16.3	18.1	18.19
CDR20291_0210	putative sugar-phosphate kinase CDS	putative sugar-phosphate kinase	61.9272	1.26015	0.276731	2.01914e-06	0.59	0.49	0.65	1.34	2.15	2.51
CDR20291_0211	putative hydrolase CDS	putative hydrolase	136.706	1.63982	0.180086	5.78823e-20	1.63	1.98	2.17	7.61	8.65	8.34
CDR20291_0283	conserved hypothetical protein CDS	conserved hypothetical protein	6967.2	-1.45788	0.0896082	4.65232e-59	512.31	583.16	525.58	217.09	292.34	285.89
CDR20291_0284	conserved hypothetical protein CDS	conserved hypothetical protein	80.4837	-1.4927	0.274956	1.88901e-08	10.44	11.29	15.15	2.65	6.1	8.19
CDR20291_0300	putative biotin synthase CDS	putative biotin synthase	2063.46	-1.84497	0.0848387	3.49203e-104	66.47	68.84	72.03	22.63	25.89	29.17
CDR20291_0301	rbsR CDS	putative ribose operon repressor	8467.3	-1.40761	0.101488	1.69354e-43	231.68	255.34	270.79	96.24	148.2	140.04
CDR20291_0302	rbsK CDS	putative ribokinase	4688.87	-1.71959	0.068634	1.01033e-137	146.58	175.18	187.99	61.62	71.32	74.4
CDR20291_0303	rbsB CDS	D-ribose ABC transporter, substrate-binding protein	6018.36	-2.66683	0.0719424	1.94465e-299	195.52	240.5	245.34	41.23	51.26	51.58
CDR20291_0304	rbsA CDS	ribose ABC transporter, ATP-binding protein	4402.63	-2.70264	0.0922084	3.09595e-187	87.72	111.19	124.14	18.56	22.68	25.41
CDR20291_0305	rbsC CDS	ribose ABC transporter, permease protein	2070.99	-2.53944	0.11763	8.85227e-103	60.4	78.79	89.03	12.94	19.13	20.46
CDR20291_0306	argE CDS	putative acetylornithine deacetylase	3327.06	-2.29655	0.104703	5.29956e-106	74.44	94.51	108.49	19.59	28.19	27.75
CDR20291_0307	conserved hypothetical protein CDS	conserved hypothetical protein	2814.9	-2.34623	0.0819174	2.01543e-179	111.83	134.72	153.28	31.43	38.03	35.65
CDR20291_0310	tetr (putative transcriptional regulator) CDS	tetr (putative transcriptional regulator)	863.658	1.36707	0.0891499	1.26695e-52	14.54	16.63	18.03	51.82	61.26	58.76
CDR20291_0317	ArsR-family transcriptional regulator CDS	ArsR-family transcriptional regulator	5028.07	1.19437	0.0865661	4.29184e-43	172.26	164.97	183.61	525.95	528.9	564.24
CDR20291_0320	hypothetical protein CDS	hypothetical protein	195.913	1.20741	0.158511	1.90354e-14	10.62	10.87	13.08	29.48	38.11	42.3
CDR20291_0323	ABC transporter, ATP-binding protein CDS	ABC transporter, ATP-binding protein	3848.68	1.13239	0.0653628	1.7979e-66	45.96	52.31	56.02	140.53	157.22	158.54
CDR20291_0329	cbiM CDS	putative cobalt transport protein	27269	-3.23817	0.0813526	0	1304.58	1388.59	1483.22	201.3	192.28	199.24
CDR20291_0330	cbiN CDS	cobalt transport protein	10961.5	-3.49554	0.067294	0	1409.63	1530.43	1684.89	163.18	189.86	198.6
CDR20291_0331	cbiQ CDS	cobalt transport protein	4776.66	-3.87727	0.132426	1.55981e-187	210.44	281.25	329.96	17.44	27.07	30.34
CDR20291_0332	cbiO CDS	cobalt ABC transporter, ATP-binding protein	9428.57	-3.99091	0.0846182	0	399.95	448.14	532.43	38.59	38.69	38.72
CDR20291_0348	hypothetical protein CDS	hypothetical protein	140.226	1.13679	0.184615	4.41275e-10	2.32	2.46	2.76	5.93	7.87	9.3
CDR20291_0368	hadB CDS	subunit of oxygen-sensitive 2-hydroxyisocaproyl-CoA dehydratase	57666.2	1.14968	0.0772686	1.82331e-49	588.69	638.49	590.54	1714.09	1880.01	1872.43
CDR20291_0369	hadC CDS	subunit of oxygen-sensitive 2-hydroxyisocaproyl-CoA dehydratase	73368.7	1.30187	0.0781208	5.60192e-61	751.19	851.73	756.38	2396.1	2740.02	2705.43
CDR20291_0370	acdB CDS	acyl-CoA dehydrogenase, short-chain specific	83524.5	1.30736	0.0902334	2.08002e-48	874.27	872.98	876.3	2997.78	2985.72	2906.07
CDR20291_0371	etfB1 CDS	electron transfer flavoprotein beta-subunit	94465.1	1.42328	0.0727121	8.08253e-85	1315.39	1346.15	1420.91	4692.1	5205.2	4927.79
CDR20291_0372	etfA1 CDS	electron transfer flavoprotein alpha-subunit	123756	1.41576	0.0935524	2.839e-51	1342.25	1309.31	1401.07	4987.43	5057.42	4602.91
CDR20291_0373	sigma-54-dependent transcriptional regulator CDS	sigma-54-dependent transcriptional regulator	4547.8	-1.17345	0.0828106	3.61357e-45	73.29	88.94	81.03	40.43	51.12	53.4
CDR20291_0381	cell surface protein CDS	cell surface protein	1568.27	1.20581	0.108785	2.04641e-28	14.95	16.24	20.05	41.66	60.33	59.11
CDR20291_0385	putative oxidoreductase CDS	putative oxidoreductase	43.2819	1.20005	0.323471	6.87312e-05	0.65	0.44	0.34	1.73	1.56	1.58
CDR20291_0387	putative pyridoxal-phosphate dependent enzyme CDS	putative pyridoxal-phosphate dependent enzyme	101.093	1.19737	0.210219	6.21338e-09	0.72	1.1	0.84	2.52	3.3	2.64
CDR20291_0413	blaI CDS	penicillinase repressor	948.285	1.16359	0.0933961	2.33213e-35	30.8	32.55	30.96	89.56	95.91	101.84
CDR20291_0432	putative phosphoribosylaminoimidazole-succinocarboxamide synthase CDS	putative phosphoribosylaminoimidazole-succinocarboxamide synthase	14936.8	-1.14047	0.0801627	1.69981e-45	618.71	592.22	684.79	342.03	412.86	401.95
CDR20291_0450	putative peptidase CDS	putative peptidase	477.043	1.50013	0.109955	3.69469e-42	4.44	4.51	5.09	16.94	18.07	19.01
CDR20291_0451	putative aminobenzoyl-glutamate transporter CDS	putative aminobenzoyl-glutamate transporter	681.116	1.50137	0.099948	1.25508e-50	4.17	4.94	5.36	16.65	20.33	18.46
CDR20291_0452	metallo-beta-lactamase superfamily hydrolase CDS	metallo-beta-lactamase superfamily hydrolase	32.3564	1.00292	0.357348	0.00189878	0.39	0.52	0.83	1.44	1.48	2.19
CDR20291_0453	putative amidohydrolase CDS	putative amidohydrolase	1602.83	1.57393	0.0795726	2.09794e-86	11.23	13.87	13.52	47.32	55.35	52.57
CDR20291_0454	putative membrane protein CDS	putative membrane protein	398.274	1.88345	0.124662	2.83903e-51	6.42	7.86	8.3	31.6	41.44	40.27
CDR20291_0455	putative membrane protein CDS	putative membrane protein	428.843	3.77845	0.155953	1.46224e-128	1.22	1.42	1.64	24.72	26.62	28.15
CDR20291_0474	putative exported protein CDS	putative exported protein	8154.94	1.3026	0.0809184	8.45739e-58	229.77	234.21	251.7	792.17	792.2	802.42
CDR20291_0490	nth CDS	endonuclease iii	6041.73	-1.2642	0.083835	6.03349e-51	287.08	308.68	287.73	159.2	171.46	162.7
CDR20291_0493	putative outer membrane lipoprotein CDS	putative outer membrane lipoprotein	1613.06	-1.09626	0.100617	1.68514e-27	44.87	48.56	43.9	29.21	28.04	28.52
CDR20291_0494	putative outer membrane lipoprotein CDS	putative outer membrane lipoprotein	2198.01	-1.61247	0.0766702	1.58242e-97	57.95	65.27	62.36	24.76	27.74	29.06
CDR20291_0498	thrS CDS	threonyl-tRNA synthetase	132171	-1.62743	0.115624	1.45518e-44	2191.37	2200.38	1795.55	756.58	989.34	977.41
CDR20291_0502	putative uncharacterized protein CDS	putative uncharacterized protein	5655.65	1.0478	0.0663778	2.04952e-55	100.13	117.1	124.28	300.71	320	330.05
CDR20291_0504	conserved hypothetical protein CDS	conserved hypothetical protein	5935.85	-1.12229	0.0826748	1.34332e-41	252	296.99	271.45	167.57	166.95	169.04
CDR20291_0505	putative efflux protein CDS	putative efflux protein	11965.6	-1.23417	0.0877565	1.32634e-44	230.94	326.63	292.18	138.49	173.97	169.79
CDR20291_0506	TetR-family transcriptional regulator CDS	TetR-family transcriptional regulator	5277.85	-1.02083	0.0853156	1.10958e-32	214.56	292.15	265.77	144.92	185.7	178.52
CDR20291_0508	TetR-family transcriptional regulator CDS	TetR-family transcriptional regulator	8779.5	2.01004	0.0718102	1.1286e-172	115.1	124.75	121.81	624.45	668.85	686.46
CDR20291_0509	putative PEP-utilising kinase CDS	putative PEP-utilising kinase	50741	1.95604	0.0715074	4.90502e-164	161.55	171.26	173.52	854.33	889.76	911.38
CDR20291_0510	putative signaling protein precursor CDS	putative signaling protein precursor	258.255	1.17383	0.135217	3.61242e-18	6.31	6.48	7.28	17.54	22.27	22.2
CDR20291_0516	putative cation transporting ATPase CDS	putative cation transporting ATPase	30148.5	-1.67385	0.0778461	7.22212e-102	417.86	488.52	469.65	159.98	212.53	208.38
CDR20291_0517	putative membrane protein CDS	putative membrane protein	2555.74	-1.68368	0.0694853	8.53688e-129	188.91	215.13	215.37	79.35	90.22	89.26
CDR20291_0518	hypothetical protein CDS	hypothetical protein	854.587	1.2096	0.114289	4.29745e-26	20.51	28.99	23.83	62.21	83.17	85.6
CDR20291_0540	putative membrane protein CDS	putative membrane protein	82.7199	1.28701	0.226137	5.84644e-09	0.99	1.11	1.2	2.96	3.9	4.44
CDR20291_0543	conserved hypothetical protein CDS	conserved hypothetical protein	47.6982	-1.04869	0.275055	5.65335e-05	5.09	5.79	7.7	3.96	3.81	3.5
CDR20291_0561	conserved hypothetical protein CDS	conserved hypothetical protein	1089.54	-1.12894	0.0924279	4.87364e-34	31.51	38.37	33.77	18.35	22.89	22.28
CDR20291_0569	fic family protein; putative filamentation induced by cAMP protein CDS	fic family protein; putative filamentation induced by cAMP protein	3414.57	-1.22479	0.0865398	4.18139e-45	136.96	153.77	137.14	77.67	86.94	80.86
CDR20291_0578	putative chloride ion channel protein CDS	putative chloride ion channel protein	142.377	1.34983	0.174913	7.6837e-15	1.12	1.52	1.32	4.18	5.12	4.59
CDR20291_0579	u2 CDS	putative Na(+)/H(+) antiporter	167.704	1.51949	0.164808	2.20325e-20	1.33	1.37	1.79	5.26	6.26	6.23
CDR20291_0580	u1 CDS	putative regulatory protein	246.52	-1.0391	0.144134	4.6929e-13	15.96	17.56	21.72	9.15	13.15	13.37
CDR20291_0588	d2 CDS	putative lantibiotic ABC transporter, permease protein	25.7674	1.52378	0.435519	0.000113111	0.29	0.17	0.62	1.14	1.71	1.72
CDR20291_0589	d3 CDS	putative lantibiotic ABC transporter, peremase protein	22.3688	1.49394	0.447423	0.000198841	0.29	0.38	0.23	1.11	1.04	1.66
CDR20291_0605	conserved hypothetical protein CDS	conserved hypothetical protein	505.345	1.04317	0.11119	7.65109e-21	6.63	7.14	6.61	18.02	18.52	20.76
CDR20291_0606	hypothetical protein CDS	hypothetical protein	283.628	1.00139	0.13601	1.697e-13	2.09	3.07	3.32	7.28	8.13	7.61
CDR20291_0610	putative ATP-dependent peptidase CDS	putative ATP-dependent peptidase	256.156	1.09461	0.157651	2.78136e-12	2.21	2.77	2.23	5.31	8.13	7.88
CDR20291_0635	putative DNA mismatch repair protein CDS	putative DNA mismatch repair protein	10068.1	-1.41463	0.0619565	1.84778e-114	116.33	132.16	139.29	61.44	66.47	67.01
CDR20291_0636	hypothetical transmembrane protein CDS	hypothetical transmembrane protein	960.477	-1.0285	0.104933	1.41664e-22	41.21	48.45	55.79	33.01	30.78	30.59
CDR20291_0642	putative phosphate butyryltransferase CDS	putative phosphate butyryltransferase	5560.84	-1.20978	0.0725188	7.15729e-62	172.51	179.41	182.7	93.16	108.71	109.21
CDR20291_0666	putative exported protein CDS	putative exported protein	376.928	1.5859	0.14307	1.32213e-28	7.78	6.11	8.86	31.51	29.88	31.91
CDR20291_0668	putative aminotransferase CDS	putative aminotransferase	94.4642	1.03965	0.204173	2.01777e-07	0.97	1.36	1.13	3.16	3.49	3.24
CDR20291_0674	putative membrane protein CDS	putative membrane protein	125.723	-1.04866	0.176281	1.70362e-09	8.12	9.88	10.81	4.83	6.3	7.12
CDR20291_0690	putative transcription antiterminator CDS	putative transcription antiterminator	389.534	1.12776	0.143396	3.05172e-15	2.22	2.89	2.59	5.62	8.51	8.97
CDR20291_0691	gutM CDS	glucitol operon activator protein	266.643	1.28284	0.156189	1.5288e-16	7.28	7.95	6.88	18.58	27.21	28.7
CDR20291_0692	gutA CDS	PTS system, glucitol/sorbitol-specific IIc2 component	601.144	1.36658	0.103705	2.216e-39	10.58	12.77	14.26	37.83	45.81	47.82
CDR20291_0693	srlE CDS	PTS system, glucitol/sorbitol-specific IIb component	1240.35	1.49807	0.116415	1.03986e-37	33.4	39.27	37.08	105.46	156.83	162.48
CDR20291_0694	srlE' CDS	PTS system, glucitol/sorbitol-specific IIc component	3193.78	1.49319	0.0941315	3.08711e-56	51.65	68.09	65.88	189.98	252.81	266.12
CDR20291_0695	srlB CDS	PTS system, glucitol/sorbitol-specific IIa component	2135.67	1.49336	0.1139	4.30256e-39	56.34	70.11	64.97	181.32	277.42	278.33
CDR20291_0696	gutD CDS	sorbitol-6-phosphate 2-dehydrogenase	184.689	1.17632	0.162361	2.90767e-13	3.14	3.12	2.72	9.29	9.21	9.33
CDR20291_0728	putative hydroxymethylglutaryl-CoA lyase CDS	putative hydroxymethylglutaryl-CoA lyase	149.062	1.18859	0.169978	1.78434e-12	1.79	2.2	2.31	6.6	6.46	6.59
CDR20291_0745	GntR-family transcriptional regulator CDS	GntR-family transcriptional regulator	6563.37	-1.07418	0.0881311	6.8677e-34	254.67	297.89	254.58	164.73	178.47	170.12
CDR20291_0746	probable transporter CDS	probable transporter	1277.76	1.25005	0.10055	2.94109e-35	11.51	14.21	13.76	33.93	45.71	48.33
CDR20291_0752	putative lantibiotic ABC transporter, ATP-binding protein CDS	putative lantibiotic ABC transporter, ATP-binding protein	2635.97	1.04711	0.0824691	1.41806e-36	36.43	42.91	39.31	108.26	111.19	111.97
CDR20291_0753	putative lantibiotic ABC transporter, permease protein CDS	putative lantibiotic ABC transporter, permease protein	2372.5	1.19865	0.0818744	4.12337e-48	34.98	42.77	42.14	104.19	135.07	133.95
CDR20291_0754	putative lantibiotic ABC transporter, permease protein CDS	putative lantibiotic ABC transporter, permease protein	4157.56	1.13075	0.0659323	3.65215e-65	62.53	72.64	73.94	193.84	210.65	212.96
CDR20291_0755	rbr CDS	rubrerythrin	295489	-1.00602	0.121121	1.00778e-16	16056.7	17230.4	12695.2	8910.28	11103.6	10786
CDR20291_0758	putative oxidative stress protein CDS	putative oxidative stress protein	126301	-1.51715	0.135372	3.92617e-29	2917.82	3068.47	2106.52	1172.05	1345.37	1287.88
CDR20291_0760	putative membrane protein CDS	putative membrane protein	18285.7	1.64417	0.264224	1.60521e-10	111.9	129.34	219.33	562.24	738.75	707.95
CDR20291_0764	putative isocitrate/3-isopropylmalate dehydrogenase CDS	putative isocitrate/3-isopropylmalate dehydrogenase	3231.55	-1.03856	0.0856242	1.53159e-33	78.17	89.19	108.92	57.16	61.55	60.24
CDR20291_0777	conserved hypothetical protein CDS	conserved hypothetical protein	226.905	1.08501	0.144954	5.8863e-14	5.48	7.64	6.36	18.3	18.54	19.54
CDR20291_0794	conserved hypothetical protein CDS	conserved hypothetical protein	2499.71	1.2105	0.0881127	1.37897e-42	31.82	39.32	38.85	93.69	124.61	127.33
CDR20291_0796	putative membrane protein CDS	putative membrane protein	225.695	-2.50302	0.182911	1.31609e-42	17.96	20.7	14.8	3.1	4.57	4.97
CDR20291_0817	GntR-family transcriptional regulator CDS	GntR-family transcriptional regulator	2833.88	-1.09136	0.0760921	3.56828e-46	104.95	133.91	125.11	67.26	80.79	80.77
CDR20291_0829	dinB CDS	DNA polymerase IV	1680.6	1.2669	0.0760507	1.0305e-61	16.66	19.98	19.77	57.25	62.39	63.62
CDR20291_0832	putative cation efflux rotein CDS	putative cation efflux rotein	353.114	1.3942	0.122494	5.96847e-30	4.48	4.97	4.52	15.89	17.02	17.12
CDR20291_0833	aldo/keto reductase CDS	aldo/keto reductase	1844.81	-1.35295	0.0784294	4.24369e-66	45.89	50.12	49.84	22.39	27.6	26.8
CDR20291_0845	leuB CDS	3-isopropylmalate dehydrogenase	237.471	1.2118	0.154334	3.00144e-15	2.71	2.94	2.65	6.85	9.43	10.24
CDR20291_0856	fumA CDS	fumarate hydratase, subunit A	3461.28	1.23469	0.0755715	2.02256e-59	49.07	51.27	53.42	156.53	164.33	168.74
CDR20291_0865	GntR-family transcriptional regulator CDS	GntR-family transcriptional regulator	1729.63	1.53429	0.104342	1.17614e-48	25.24	24.45	25.49	102.1	94.84	98.37
CDR20291_0866	nagA CDS	N-acetylglucosamine-6-phosphate deacetylase	8742.91	1.01974	0.0734184	2.27567e-43	103.25	108.58	106.5	269.84	299.61	306.16
CDR20291_0869	two-component system response regulator CDS	two-component system response regulator	346.219	-1.44688	0.132264	7.22259e-28	13.42	17.79	14.17	6.18	7.98	7.97
CDR20291_0875	conserved hypothetical protein CDS	conserved hypothetical protein	726.803	-6.87947	0.770416	1.04651e-19	46.34	52.94	30.77	0.07	0.55	0.77
CDR20291_0876	putative membrane protein CDS	putative membrane protein	1276.09	-6.5939	0.333525	1.00692e-86	80.95	94.26	53.56	0.88	1.1	1.16
CDR20291_0877	putative membrane protein CDS	putative membrane protein	5207.92	-5.48196	0.290353	2.58822e-79	121.23	133.8	76.68	3.02	3.46	3.43
CDR20291_0944	putative membrane protein CDS	putative membrane protein	7297.73	1.09786	0.0706276	6.82203e-54	76.84	79.4	88.93	209.15	251.26	250.85
CDR20291_0962	putative uncharacterized protein CDS	putative uncharacterized protein	112.951	1.15841	0.19733	2.4078e-09	1.03	1.43	1.13	3.22	4.31	3.58
CDR20291_0963	putative uncharacterized protein CDS	putative uncharacterized protein	151.286	1.39146	0.171579	3.40929e-16	1.13	1.13	1.4	3.74	4.74	4.8
CDR20291_0977	rnfA CDS	electron transport complex protein	3036.71	1.00404	0.0932994	8.82418e-27	65.49	67.23	87.4	171.93	205.95	221.09
CDR20291_0991	PadR-family transcriptional regulator CDS	PadR-family transcriptional regulator	85.9162	1.10508	0.21573	1.58116e-07	3.02	3.12	4.02	10.16	10.11	10.05
CDR20291_1003	hom1 CDS	homoserine dehydrogenase	1124.99	1.19662	0.0911041	4.50391e-39	10.47	11.44	13.64	34.75	36.03	39.35
CDR20291_1027	putative amino acid permease CDS	putative amino acid permease	171.448	1.05213	0.164496	1.10761e-10	1.53	2.07	1.67	4.73	5.57	4.7
CDR20291_1031	spoIIIAB CDS	stage III sporulation protein AB	60.9304	1.43528	0.258081	1.04338e-08	1.37	1.29	1.25	4.5	5.1	5.34
CDR20291_1032	spoIIIAC CDS	stage III sporulation protein AC	12.871	1.2927	0.582416	0.00566925	0.37	0.5	0.94	2.68	2.16	2.87
CDR20291_1070	cell surface protein CDS	cell surface protein	2299.89	-1.03782	0.0814774	8.94019e-37	41.79	45.37	49.37	25.05	33.3	30.96
CDR20291_1077	putative membrane protein CDS	putative membrane protein	1907.2	-2.3563	0.31718	2.94272e-14	180.57	231.74	226.24	29.27	68.75	63.45
CDR20291_1078	hypothetical protein CDS	hypothetical protein	24215.4	-3.74717	0.0982405	0	1647.35	1717.16	1584.75	133.27	181.58	184.86
CDR20291_1079	vanZ CDS	putative teicoplanin resistance protein	518.077	-1.60165	0.13057	1.62352e-34	31.17	34.35	30.55	10.59	16.85	15.03
CDR20291_1080	putative phage-related DNA-directed RNA polymerase 7 kDa polypeptide CDS	putative phage-related DNA-directed RNA polymerase 7 kDa polypeptide	68.2544	1.10031	0.234796	1.37364e-06	3.7	4.82	5.21	12.59	14.19	14.17
CDR20291_1100	branched-chain amino acid transport system carrier protein CDS	branched-chain amino acid transport system carrier protein	32670.8	1.24052	0.0662217	1.4209e-77	283.72	307.04	353.38	903.91	1048.25	1060.84
CDR20291_1126	conserved hypothetical protein CDS	conserved hypothetical protein	589.624	-1.05893	0.139217	2.36388e-14	63.44	57.49	52.19	29.01	41.45	41.28
CDR20291_1151	infB CDS	translation initiation factor IF-2	137390	-1.04416	0.0669244	2.69746e-54	1839.43	2107.41	2053.66	1246.91	1295.35	1355.41
CDR20291_1172	sip3 CDS	signal peptidase I	4653.09	-1.48682	0.0702722	1.21503e-98	231.76	285.92	269.89	112.78	133.9	130.1
CDR20291_1173	bacA1 CDS	undecaprenyl-diphosphatase	4594.33	-1.4876	0.080188	2.90131e-76	149.63	184.63	170.24	77.55	85.15	77.75
CDR20291_1175	adenylosuccinate lyase CDS	adenylosuccinate lyase	20315.2	1.04724	0.0764362	2.78273e-42	175.73	179.93	219.26	503.24	551.07	550.4
CDR20291_1196	putative exported protein CDS	putative exported protein	191.548	1.33796	0.1702	2.51705e-15	1.47	2.2	2.07	5.14	6.92	7.92
CDR20291_1205	hypothetical protein CDS	hypothetical protein	985.574	-1.15401	0.0890923	4.67315e-38	60.29	61.98	70.61	34.97	38.87	42.32
CDR20291_1206	putative phage protein CDS	putative phage protein	1780.42	-1.11748	0.0797911	3.85505e-44	44.58	46.69	52.87	28.47	30.28	30.14
CDR20291_1207	putative phage protein CDS	putative phage protein	1576.99	-1.18536	0.0812635	9.25652e-48	99.54	109.36	112.46	62.01	63.33	63.63
CDR20291_1208	conserved hypothetical protein CDS	conserved hypothetical protein	1615.78	-1.06065	0.0754061	1.79473e-44	94.24	101.56	112.04	60.2	67.95	69.69
CDR20291_1209	hypothetical protein CDS	hypothetical protein	283.201	-1.14621	0.128922	5.66872e-19	57.67	61	56.65	31.7	37.84	36.12
CDR20291_1210	putative phage protein CDS	putative phage protein	4744.89	-1.26279	0.0830344	8.74642e-52	53.37	57.2	61.39	32.49	31.84	31.33
CDR20291_1211	putative phage protein CDS	putative phage protein	729.35	-1.18699	0.11634	2.07653e-24	47.1	49.25	55.07	32.11	28.67	27.34
CDR20291_1212	putative phage cell wall hydrolase CDS	putative phage cell wall hydrolase	2495.79	-1.25082	0.0978467	3.45529e-37	45.53	46.98	52.1	28.53	25.89	26.44
CDR20291_1213	hypothetical protein CDS	hypothetical protein	716.475	-1.45788	0.0992734	1.55274e-48	65.48	68.85	67.98	31.75	32.34	34.52
CDR20291_1214	phage protein CDS	phage protein	1045.51	-1.28364	0.102748	1.23554e-35	68.7	74.71	78.87	43.04	39.16	39.14
CDR20291_1215	phage protein CDS	phage protein	1357.35	-1.25725	0.115109	1.0061e-27	37.83	36.06	41.74	23.35	20.04	20.85
CDR20291_1216	phage protein CDS	phage protein	998.463	-1.4113	0.0967975	7.62883e-48	40.84	44	46.62	22.61	22.14	21.09
CDR20291_1217	putative phage tail fiber protein CDS	putative phage tail fiber protein	1269.5	-1.35609	0.0902684	1.21422e-50	35.13	39.27	42.2	20.64	20.27	19.79
CDR20291_1218	putative phage protein CDS	putative phage protein	9797.13	-1.25483	0.0642341	4.87538e-84	50.73	56.05	61.19	29.62	31.77	33.02
CDR20291_1219	putative phage-related protein CDS	putative phage-related protein	147.127	-1.0076	0.169588	1.86355e-09	33.8	30.36	39.58	19.55	22.82	25.68
CDR20291_1226	putative transporter CDS	putative transporter	2514.34	1.47993	0.0785626	1.62666e-78	9.53	12.33	11.42	37.57	42.76	45.09
CDR20291_1239	putative membrane protein CDS	putative membrane protein	674.179	1.17499	0.0960301	3.77404e-34	8.83	9.49	10.77	26.32	31.71	31.14
CDR20291_1250	putative oligopeptide transporter CDS	putative oligopeptide transporter	77012	1.4453	0.0927533	2.50486e-54	386.43	400.46	537.5	1426.24	1749.27	1702.23
CDR20291_1251	conserved hypothetical protein CDS	conserved hypothetical protein	8860.3	1.16346	0.0873012	3.67422e-40	292.65	322.53	415.19	953.25	1095.21	1064.16
CDR20291_1259	sigma-54 dependent regulatory protein CDS	sigma-54 dependent regulatory protein	1436.81	1.04368	0.0922769	2.0827e-29	11.82	14.97	14.37	31.58	42.25	41.45
CDR20291_1260	putative membrane protein CDS	putative membrane protein	1619.93	1.43045	0.0917893	2.5047e-54	16.81	20.24	21.21	57.91	78.24	77
CDR20291_1263	putative membrane protein CDS	putative membrane protein	47.005	1.13824	0.294923	4.37787e-05	1.48	1.48	1.12	3.41	4.63	5.05
CDR20291_1275	hypothetical protein CDS	hypothetical protein	139.855	-5.7366	0.392449	1.07927e-47	52.35	41.74	31.35	1.05	1.06	1.1
CDR20291_1276	conserved hypothetical protein CDS	conserved hypothetical protein	737.739	-3.63737	0.163117	1.56385e-109	38.04	41.44	28.87	2.98	4.24	4.56
CDR20291_1288	putative membrane protein CDS	putative membrane protein	1449.99	1.26087	0.100565	8.00557e-36	43.89	54.84	48.06	128.94	173.57	177.03
CDR20291_1289	putative membrane protein CDS	putative membrane protein	1991.04	1.4926	0.0787943	2.06138e-79	28.87	34.54	32.6	107.48	125.94	132.46
CDR20291_1290	putative membrane protein CDS	putative membrane protein	3189.72	1.31056	0.07447	1.08085e-68	41.16	43.75	47.59	142.48	148.82	152.52
CDR20291_1311	GntR-family transcriptional regulator CDS	GntR-family transcriptional regulator	1023.15	-1.1966	0.117581	2.85593e-24	68.4	86.46	81	33.53	53.09	51.14
CDR20291_1319	putative phage shock protein CDS	putative phage shock protein	290.837	-1.64003	0.130789	5.82947e-36	26.36	33.17	33.34	10.57	14.97	14.07
CDR20291_1326	putative ferrous iron transport protein CDS	putative ferrous iron transport protein	2168.24	-1.6997	0.0873016	8.04317e-84	307.14	308.33	364.43	116.94	150.07	138.07
CDR20291_1334	conserved hypothetical protein CDS	conserved hypothetical protein	1063.11	-1.27142	0.091344	1.0594e-43	46.37	54.29	58.4	27.78	32.39	27.65
CDR20291_1339	metN CDS	D-methionine ABC transporter, ATP-binding protein	1529.63	1.01704	0.078073	2.29439e-38	20.46	22.16	22.45	55.33	60.67	62.4
CDR20291_1340	metI CDS	putative D-methionine ABC transporter, permease protein	1535.77	1.27778	0.0876021	9.18167e-48	25.09	27.68	34.03	89.5	96.53	98
CDR20291_1348	rpoD2 CDS	RNA polymerase sigma factor rpoD	1847.08	1.25888	0.135696	1.54386e-20	21.39	22.82	31	58.11	96.07	92.75
CDR20291_1351	putative transcriptional regulator CDS	putative transcriptional regulator	178.81	1.61033	0.166757	3.3324e-22	4.54	4.88	5.47	18.59	19.58	24
CDR20291_1352	ABC transporter, ATP-binding protein CDS	ABC transporter, ATP-binding protein	370.821	1.01548	0.122963	1.58051e-16	5.02	5.81	6.72	13.32	16.93	18.13
CDR20291_1353	putative ABC transporter, permease protein CDS	putative ABC transporter, permease protein	746.788	1.37552	0.111167	5.4256e-35	9.87	10.53	12.31	30.61	42.57	42.62
CDR20291_1356	conserved hypothetical protein CDS	conserved hypothetical protein	246.084	-1.10749	0.135098	2.15624e-16	48.78	49.68	50.96	26.52	34.75	30.84
CDR20291_1381	ABC transporter, ATP-binding protein CDS	ABC transporter, ATP-binding protein	59.0442	1.01838	0.257282	3.55145e-05	0.86	1.32	0.97	3.05	3.05	2.91
CDR20291_1384	sseA CDS	putative 3-mercaptopyruvate sulfurtransferase	3520.11	-1.01185	0.0655306	3.77882e-53	104.77	119.2	124.09	72.31	79.79	79.17
CDR20291_1389	ABC transporter, permease protein CDS	ABC transporter, permease protein	267.506	1.36154	0.138149	6.04423e-23	1.38	1.81	1.78	4.83	6.22	6.43
CDR20291_1402	hisF CDS	putative imidazole glycerol phosphate synthase subunit	534.209	1.29325	0.106982	1.88085e-33	8.2	8.27	9.69	25.18	31.21	30.9
CDR20291_1403	hisI CDS	histidine biosynthesis bifunctional protein	382.324	1.72077	0.144759	1.52435e-32	4.44	4.66	7.57	21.94	26.51	26.24
CDR20291_1404	putative amino acid permease CDS	putative amino acid permease	2064.12	1.80527	0.0771651	3.15843e-120	12.67	14.77	15.47	64.65	68.36	69.07
CDR20291_1406	putative peptidyl-prolyl isomerase CDS	putative peptidyl-prolyl isomerase	2111.53	1.02445	0.0898995	8.23671e-30	26.46	30.13	37.25	82.85	87.23	86.98
CDR20291_1428	bro family, n-terminal CDS	bro family, n-terminal	65.5387	-1.1828	0.239012	3.12264e-07	4.37	4.32	4.01	2.35	2.21	2.72
CDR20291_1431	putative phage DNA-binding protein CDS	putative phage DNA-binding protein	115.997	-1.54671	0.183881	2.17685e-17	4.67	5.71	5.96	2.52	2.39	2.44
CDR20291_1432	phage terminase large subunit CDS	phage terminase large subunit	265.592	-1.61565	0.130629	4.28038e-35	6.01	7.24	7.29	2.87	2.84	3.19
CDR20291_1433	phage portal protein CDS	phage portal protein	291.681	-1.36844	0.123007	1.02927e-28	5.5	6.18	6.87	3.01	3.33	3.2
CDR20291_1435	scaffold protein CDS	scaffold protein	167.343	-1.15194	0.1607	5.17507e-13	7.83	8.16	9.95	4.96	5.77	4.63
CDR20291_1436	putative phage major capsid protein CDS	putative phage major capsid protein	393.03	-1.21856	0.109475	1.15911e-28	11.58	13.17	14.25	6.79	8.05	7.49
CDR20291_1446	prophage antirepressor-related protein CDS	prophage antirepressor-related protein	3986.67	1.99916	0.0762445	1.14106e-150	35.56	40.89	38.91	200.5	208.43	213.2
CDR20291_1462	putative uncharacterized protein CDS	putative uncharacterized protein	1093.37	-1.17443	0.117089	1.27492e-23	32.97	39.55	38.31	15.85	25	24.98
CDR20291_1467	MarR-family transcriptional regulator CDS	MarR-family transcriptional regulator	2175.38	1.40989	0.0767102	7.73039e-75	36.66	40.23	39.71	132.19	141.63	145.11
CDR20291_1472	putative exported protein CDS	putative exported protein	37.8747	1.29602	0.327338	2.48898e-05	0.56	0.45	0.63	1.81	1.76	2.28
CDR20291_1473	putative arylesterase CDS	putative arylesterase	2642.6	-1.01522	0.0808964	9.55871e-36	118.13	131.44	126.76	74.52	92.95	82.47
CDR20291_1476	putative two-component histidine kinase CDS	putative two-component histidine kinase	918.408	1.55731	0.0976038	6.90311e-57	4.72	4.99	6	19.71	20.26	22.62
CDR20291_1477	hom2 CDS	homoserine dehydrogenase	7743.64	-2.40276	0.326218	4.61168e-14	222	227.23	226.26	31.6	55.45	79.19
CDR20291_1478	hypothetical protein CDS	hypothetical protein	3132.83	-2.15248	0.128829	2.18901e-62	234.07	198.77	212.3	53.47	61.77	81
CDR20291_1479	hisD CDS	histidinol dehydrogenase	2582.35	-1.36082	0.0679441	1.78229e-88	56.03	64.06	64.8	29.34	33.61	33.67
CDR20291_1488	putative membrane protein CDS	putative membrane protein	4218.59	1.93956	0.09831	4.17544e-86	52.85	67.44	51.97	277.24	306.95	311.88
CDR20291_1504	GntR-family transcriptional regulator CDS	GntR-family transcriptional regulator	55.2708	1.02553	0.2671	5.62235e-05	2.04	1.65	2.51	5.32	5.68	6.91
CDR20291_1505	ABC transporter, ATP-binding protein CDS	ABC transporter, ATP-binding protein	79.9036	1.07265	0.231056	1.69432e-06	1.52	1.21	1.57	4.51	4	4.23
CDR20291_1508	putative membrane protein CDS	putative membrane protein	34.1344	1.11117	0.342382	0.000413816	0.57	0.43	0.55	1.24	2.04	1.73
CDR20291_1552	lplA CDS	putative lipoate-protein ligase	555.608	1.76353	0.139445	1.4236e-36	4.42	4.4	7.2	22.19	27.39	24.36
CDR20291_1557	probable cation-transporting ATPase CDS	probable cation-transporting ATPase	20534.9	-4.5107	0.122251	6.27676e-297	366.21	380.11	293.7	20.67	20.16	20.65
CDR20291_1560	guaD CDS	guanine deaminase	1335.39	1.0303	0.096596	2.33801e-26	12.7	13.8	16.81	33.6	45.09	41.42
CDR20291_1562	cysK CDS	cysteine synthase A	2713.28	1.19475	0.0783832	6.02021e-52	30.39	36.16	41.26	104.99	114.48	112.81
CDR20291_1564	probable sugar O-acetyltransferase CDS	probable sugar O-acetyltransferase	849.073	1.11816	0.0907994	1.5167e-34	16.83	20	20.59	54.09	58.03	56.21
CDR20291_1568	two-component response regulator CDS	two-component response regulator	227.502	1.19755	0.13987	9.76654e-18	3.37	4.35	4.15	10.98	13.26	12.93
CDR20291_1569	two-component sensor histidine kinase CDS	two-component sensor histidine kinase	236.843	1.26026	0.140713	3.02556e-19	1.62	2.22	2.39	6.06	7.08	7.14
CDR20291_1574	putative membrane protein CDS	putative membrane protein	957.497	1.06772	0.0911699	2.07818e-31	12.68	14.51	14.33	33.41	41.75	43.14
CDR20291_1575	putative membrane protein CDS	putative membrane protein	383.515	1.56401	0.125236	1.12582e-35	5.64	6.01	6.04	19.87	26.81	24.71
CDR20291_1577	putative flavodoxin CDS	putative flavodoxin	2125.51	1.41888	0.0891581	1.47074e-56	45.31	55.03	52.7	151.49	200.4	204.28
CDR20291_1578	putative FMN-binding exported protein CDS	putative FMN-binding exported protein	2231.92	1.50405	0.0730389	1.71106e-93	58.19	67.79	66.6	220.23	260.49	258.3
CDR20291_1579	TetR-family transcriptional regulator CDS	TetR-family transcriptional regulator	3652.36	1.54075	0.0712186	5.01397e-103	55.23	69.3	70.11	226.76	265.5	271.75
CDR20291_1595	ribH CDS	riboflavin synthase beta chain (6,7-dimethyl-8-ribityllumazine synthase)	39135.7	-1.82302	0.115682	1.19044e-55	2897.15	2639.61	2722.59	1126.17	980.01	1014.83
CDR20291_1596	ribA CDS	riboflavin biosynthesis protein	72426.7	-1.60827	0.104513	4.01566e-53	2309.15	2297.7	2369.86	1099.03	966.68	983.36
CDR20291_1597	ribB CDS	riboflavin synthase alpha chain	30854.6	-1.56217	0.108078	4.10638e-47	1485.27	1364.66	1487.33	697.17	638.72	624.14
CDR20291_1598	ribD CDS	riboflavin biosynthesis protein	68800.8	-1.52656	0.100057	2.80591e-52	2009.79	1876.89	1904.53	911.52	899.6	880.88
CDR20291_1603	thiG CDS	thiazole biosynthesis protein	3030.05	1.3006	0.0996923	1.20921e-38	56.1	53.13	59.05	193.49	183.14	185.04
CDR20291_1604	thiH CDS	putative thiamine biosynthesis protein	4926.68	1.59854	0.0681116	7.57285e-121	43.51	46.99	48.36	177.14	193.41	197.71
CDR20291_1605	thiE2 CDS	putative thiamine biosynthesis protein	1184.17	1.32914	0.0838771	4.8258e-56	17.87	21.56	21.96	60.91	74.91	72.85
CDR20291_1607	conserved hypothetical protein CDS	conserved hypothetical protein	1865.03	-1.69088	0.0828398	5.75445e-92	39.75	46.81	44.48	16.94	19.86	17.56
CDR20291_1608	putative molybdopterin-guanine biosynthesis protein CDS	putative molybdopterin-guanine biosynthesis protein	1322.35	-1.55573	0.0984353	6.2161e-56	63.93	68.5	71.36	32.42	30.21	29.78
CDR20291_1614	putative molybdenum cofactor sulfurase CDS	putative molybdenum cofactor sulfurase	334.963	1.55744	0.126476	1.03041e-34	7.15	7.8	9.68	28.96	34.84	34.77
CDR20291_1615	probable permease CDS	probable permease	528.355	1.24089	0.113873	1.53317e-27	4.15	4.81	6.25	15.26	16.51	16.88
CDR20291_1619	putative transcriptional regulator CDS	putative transcriptional regulator	516.879	1.17105	0.116961	1.50607e-23	22.27	22.3	24.85	72.98	69.37	70.07
CDR20291_1620	probable acyltransferase CDS	probable acyltransferase	1212.09	1.08036	0.0887568	8.76096e-34	19.6	23.46	20.63	55.73	64.82	62.01
CDR20291_1626	putative sodium/phosphate cotransporter CDS	putative sodium/phosphate cotransporter	2561.03	3.06891	0.0881885	4.81317e-264	6.05	6.93	8.21	71.51	87.98	80.12
CDR20291_1646	TetR-family transcriptional regulator CDS	TetR-family transcriptional regulator	7194.77	1.27276	0.0764834	1.33223e-61	142.84	151.35	151.5	473.36	488.56	494.8
CDR20291_1648	putative ABC transporter, permease protein CDS	putative ABC transporter, permease protein	5469.64	1.01503	0.10634	1.76593e-21	99.55	124.8	113.85	233.76	346.08	355.18
CDR20291_1650	putative transcriptional regulator CDS	putative transcriptional regulator	4870.94	1.66961	0.0719484	2.77485e-118	188.62	225.03	208.03	824.81	936.34	911.33
CDR20291_1651	def1 CDS	peptide deformylase 1	5437.98	1.74751	0.0971582	7.62312e-72	116.28	124.54	124.24	582.58	547.27	524.35
CDR20291_1652	conserved hypothetical protein CDS	conserved hypothetical protein	1830.17	1.77829	0.0818731	7.07477e-104	33.1	38.6	40.56	168.31	171.28	179.27
CDR20291_1653	radical SAM-superfamily protein CDS	radical SAM-superfamily protein	10212.1	1.50054	0.0749806	1.86566e-88	109.68	134.33	126.71	405.7	491.2	524.09
CDR20291_1662	gapA CDS	glyceraldehyde-3-phosphate dehydrogenase 1	1666.44	-2.49345	0.129459	3.12162e-82	57.92	63.15	53.25	10.42	17.22	14.18
CDR20291_1669	amino acid ABC transporter, substrate-binding protein CDS	amino acid ABC transporter, substrate-binding protein	849.529	-1.60956	0.0901923	9.93606e-71	31.53	34.42	34.11	13.69	15.42	14.84
CDR20291_1670	amino acid ABC transporter, permease protein CDS	amino acid ABC transporter, permease protein	632.287	-1.2542	0.104143	3.06805e-33	26.9	30.63	34.43	17.49	16.99	16.72
CDR20291_1672	putative arsenate reductase CDS	putative arsenate reductase	5157.24	-1.02938	0.0930731	3.25924e-28	360.65	431.23	410.95	207.41	282.64	302.17
CDR20291_1680	argG CDS	argininosuccinate synthase	4010.11	-1.2212	0.0693505	9.95234e-69	90	104.6	99.76	50.96	59.75	58.86
CDR20291_1768	putative uncharacterized protein CDS	putative uncharacterized protein	354.743	1.13493	0.130827	4.0438e-18	3.64	4.91	5.35	11.19	14.92	15.48
CDR20291_1769	putative uncharacterized protein CDS	putative uncharacterized protein	279.37	1.15864	0.129382	3.28589e-19	6.32	7.63	6.76	19.14	22.27	21.67
CDR20291_1775	putative uncharacterized protein CDS	putative uncharacterized protein	5130.68	1.08895	0.0812099	1.36418e-40	110.97	115.15	121.01	331.72	330.13	336.67
CDR20291_1781	putative uncharacterized protein CDS	putative uncharacterized protein	897.953	1.11258	0.0977567	8.04197e-30	34.45	35.53	36.05	102.85	102.9	105.39
CDR20291_1782	putative uncharacterized protein CDS	putative uncharacterized protein	1231.42	1.12587	0.0902381	1.99815e-35	52.47	56.07	58.86	164.1	162.74	167.42
CDR20291_1786	putative uncharacterized protein CDS	putative uncharacterized protein	21.499	1.35343	0.478517	0.00111128	0.06	0.15	0.31	0.63	0.86	0.57
CDR20291_1790	putative conjugal transfer protein CDS	putative conjugal transfer protein	9036.57	1.1578	0.0796804	2.15481e-47	47.13	49.3	49.56	144.24	144.11	152.62
CDR20291_1791	conserved hypothetical protein CDS	conserved hypothetical protein	6997.23	1.1138	0.0807751	7.72056e-43	42	43.17	44.4	124.59	124.56	130.41
CDR20291_1792	putative cell surface protein CDS	putative cell surface protein	922.751	1.17579	0.0902243	1.77553e-38	6.43	8.23	8.42	22.29	23.65	24.39
CDR20291_1793	putative DNA topoisomerase CDS	putative DNA topoisomerase	608.586	1.0591	0.0966812	9.99595e-28	4.55	4.82	5.09	12.5	14.2	14.22
CDR20291_1801	putative exported protein CDS	putative exported protein	432.429	-1.01578	0.106551	1.88749e-21	9.48	11.16	10.89	6.66	6.88	7.24
CDR20291_1813	putative regulatory protein CDS	putative regulatory protein	1865.59	-1.52316	0.11968	5.52855e-37	118.84	127.32	106.5	43.52	64.97	56.89
CDR20291_1814	putative plasmid-related protein CDS	putative plasmid-related protein	199.413	-1.34237	0.152967	1.25362e-18	14.41	14.84	17.92	6.41	8.68	9.6
CDR20291_1819	putative phage-related deoxycytidylate deaminase(putative late competence protein) CDS	putative phage-related deoxycytidylate deaminase(putative late competence protein)	1621.39	-1.48204	0.0930704	1.0881e-56	102.52	123.92	105.03	50.48	54.09	54.31
CDR20291_1871	putative ABC transporter, permease protein CDS	putative ABC transporter, permease protein	876.829	1.02343	0.102444	2.36798e-23	4.64	5.02	4.91	10.92	14.77	14.78
CDR20291_1873	putative membrane protein CDS	putative membrane protein	2790.82	1.03404	0.0777922	7.21241e-40	38.02	44.67	51.17	109.68	133.16	127.18
CDR20291_1885	ABC transporter, permease protein CDS	ABC transporter, permease protein	3130.95	1.27004	0.114814	2.35437e-28	13.12	17.22	17.28	38.33	57.2	61.29
CDR20291_1886	conserved hypothetical protein CDS	conserved hypothetical protein	4068.95	1.55623	0.0712576	5.77813e-105	51.63	55.45	56.17	199.32	219.19	231.47
CDR20291_1887	conserved hypothetical protein CDS	conserved hypothetical protein	3615.18	1.49098	0.0734581	6.69557e-91	61.18	71.92	69.29	222.89	276.24	271.55
CDR20291_1889	putative acyl-CoA thioesterase CDS	putative acyl-CoA thioesterase	941.275	1.40351	0.0883466	2.32546e-56	7.41	8.54	8.96	28.4	30.2	30.46
CDR20291_1914	hypothetical protein CDS	hypothetical protein	479.6	-2.12292	0.143088	1.39331e-49	29.56	35.76	36.09	6.79	12.05	12.34
CDR20291_1932	probable transporter CDS	probable transporter	355.723	1.04643	0.142868	2.05619e-13	2.64	3.56	3.98	7.62	9.44	11.69
CDR20291_1936	GntR-family transcriptional regulator CDS	GntR-family transcriptional regulator	635.111	1.57444	0.0979443	1.05393e-57	15.74	18.51	19.68	66.75	75.25	75.49
CDR20291_1937	ABC transporter, ATP-binding protein CDS	ABC transporter, ATP-binding protein	858.302	1.79717	0.0965297	7.63004e-77	8.74	9.2	10.03	37.64	47.07	47.25
CDR20291_1948	putative uncharacterized protein CDS	putative uncharacterized protein	136.031	1.11128	0.177629	2.53984e-10	1.78	2.67	2.58	6.29	7.71	6.75
CDR20291_1950	putative transcriptional regulator CDS	putative transcriptional regulator	235.777	1.1208	0.142013	2.53503e-15	5.14	5.42	6	13.66	17.29	18.5
CDR20291_1954	hypothetical protein CDS	hypothetical protein	2411.51	-1.53139	0.110211	1.12353e-43	253.77	251.09	260.31	89.56	135.71	132.01
CDR20291_2002	hypothetical protein CDS	hypothetical protein	238.587	1.1433	0.152656	5.34473e-14	3.27	4.46	5.12	13.44	12.68	12.44
CDR20291_2003	conserved hypothetical protein CDS	conserved hypothetical protein	644.337	1.69683	0.101233	1.27487e-62	5.91	6.55	6.47	24.23	29.5	29.54
CDR20291_2004	putative membrane protein CDS	putative membrane protein	1232.34	1.8039	0.0861567	1.03208e-96	20.93	24.75	22.93	96.68	112.57	115.27
CDR20291_2011	putative ABC transporter, permease protein CDS	putative ABC transporter, permease protein	1562.6	1.01061	0.111789	1.85696e-19	11.46	13.99	15.3	28.04	40.81	43.2
CDR20291_2012	ABC transporter, ATP-binding protein CDS	ABC transporter, ATP-binding protein	1322.79	1.32338	0.082046	5.29838e-58	19.43	21.08	20.81	62.8	71.63	73.58
CDR20291_2013	putative ATP-dependent RNA helicase CDS	putative ATP-dependent RNA helicase	6394.95	1.0625	0.107218	4.93863e-23	63.93	79.39	83.41	159.5	241.76	245.04
CDR20291_2014	putative xanthine/uracil permease CDS	putative xanthine/uracil permease	27881.4	1.99646	0.0701175	2.63623e-177	163.34	166.59	178.09	826.18	937.08	982.92
CDR20291_2017	fsaB CDS	fructose-6-phosphate aldolase 2	4873.68	1.83566	0.0830576	1.15857e-107	59.69	66.15	72.28	321.03	322.33	309.18
CDR20291_2019	hypothetical protein CDS	hypothetical protein	210.061	-2.09373	0.170509	9.36992e-35	24.86	25.37	20.74	7.29	8.09	6.77
CDR20291_2020	two-component sensor histidine kinase CDS	two-component sensor histidine kinase	7849.47	-2.04921	0.0717893	3.28745e-178	195.59	222.24	212.38	59.59	73.74	71.74
CDR20291_2021	two-component system response regulator CDS	two-component system response regulator	4433.23	-2.37177	0.0894571	4.94637e-154	233.23	256.29	224.57	56.96	62.83	66.07
CDR20291_2024	thioredoxin reductase CDS	thioredoxin reductase	19391.6	-1.00282	0.0969174	6.60007e-25	590.87	653.06	541.06	379.7	417.65	397.46
CDR20291_2025	thrC CDS	threonine synthase	12138.7	-1.10157	0.0761868	3.5523e-47	213.77	235.81	255.18	121.57	159.05	160.11
CDR20291_2038	putative regulatory protein CDS	putative regulatory protein	1418.78	1.195	0.091509	1.1532e-38	82.47	97.82	83.97	251.01	274.24	296.29
CDR20291_2048	D-alanyl-D-alanine carboxypeptidase CDS	D-alanyl-D-alanine carboxypeptidase	718.457	1.15681	0.0990768	2.88449e-31	6.87	7.58	8.9	20.42	24.28	26.02
CDR20291_2049	putative membrane protein CDS	putative membrane protein	460.419	1.29109	0.116791	2.55605e-28	4.57	5.83	5.39	15.09	17.44	20.05
CDR20291_2050	putative transcriptional regulator CDS	putative transcriptional regulator	264.334	1.21585	0.14016	3.6866e-18	4.05	5.68	5.68	13.42	17.63	17.9
CDR20291_2056	putative endonuclease/exonuclease/phosphatase CDS	putative endonuclease/exonuclease/phosphatase	139.11	1.04645	0.188756	1.75452e-08	3.08	2.98	2.78	6.51	8.9	10.16
CDR20291_2057	putative membrane protein CDS	putative membrane protein	516.642	1.30184	0.104696	2.82364e-35	4.94	5.1	5.88	16.33	18.2	18.81
CDR20291_2072	msrAB CDS	putative peptide methionine sulfoxide reductase	23073.9	-1.25257	0.0948647	1.5605e-39	720.07	747.37	652.76	357.37	430.93	410.46
CDR20291_2074	hcp CDS	hydroxylamine reductase	6796.82	1.49036	0.0793717	4.71172e-78	43.63	50.65	45.92	172.43	178.98	180.96
CDR20291_2075	iron-sulfur binding protein CDS	iron-sulfur binding protein	1060.38	1.4784	0.0974819	1.20745e-51	13.98	18.33	16.01	59.29	59.81	62.87
CDR20291_2078	probable amino-acid ABC transporter, ATP-bindingprotein CDS	probable amino-acid ABC transporter, ATP-bindingprotein	4598.62	1.27203	0.0880335	5.84803e-47	64.13	72.44	89.26	235.69	259.87	238.83
CDR20291_2079	putative peptidase CDS	putative peptidase	3635.38	1.05875	0.0984871	8.99554e-27	36.1	37.92	50.29	115.65	118.44	115.02
CDR20291_2080	probable amino-acid ABC transporter, substrate-binding protein CDS	probable amino-acid ABC transporter, substrate-binding protein	9314.34	1.20176	0.108887	3.62331e-28	131.41	132.03	180.04	479.22	447.64	447.07
CDR20291_2102	putative acetyl-CoA synthetase CDS	putative acetyl-CoA synthetase	491.616	1.13675	0.120935	5.88579e-21	2.82	3.12	3.2	7.18	9.89	10.46
CDR20291_2108	lactose permease CDS	lactose permease	61.0202	1.04235	0.25352	1.84407e-05	0.53	0.59	0.57	1.48	1.51	1.96
CDR20291_2117	ABC transporter, ATP-binding/permease protein CDS	ABC transporter, ATP-binding/permease protein	39988.1	-1.34178	0.0851649	1.79369e-55	644.09	705.7	622.24	327.47	350.67	367.23
CDR20291_2118	ABC transporter, ATP-binding/permease protein CDS	ABC transporter, ATP-binding/permease protein	33854.1	-1.20853	0.0811366	9.96658e-50	416.71	471.82	433.28	252.57	252.36	260.59
CDR20291_2136	hypothetical protein CDS	hypothetical protein	431.231	1.21532	0.113999	1.90189e-26	5.75	7.09	7.36	20.86	21.66	21.02
CDR20291_2137	conserved hypothetical protein CDS	conserved hypothetical protein	193.246	-1.24921	0.149262	4.39493e-17	11.75	12.26	13.99	5.67	7.46	8.08
CDR20291_2141	conserved hypothetical protein CDS	conserved hypothetical protein	2172.94	-5.15029	0.13251	0	170.75	152.69	216.89	6.91	6.27	7.16
CDR20291_2142	putative membrane protein CDS	putative membrane protein	12210.3	-5.48942	0.0901624	0	297.14	385.76	424.93	9.41	12.13	11.46
CDR20291_2144	asnS CDS	asparaginyl-tRNA synthetase	10461.6	1.0543	0.110266	1.49562e-21	90.03	88.72	126.28	277.67	311.64	266.79
CDR20291_2149	putative ATPase CDS	putative ATPase	1746.65	-1.00157	0.0795271	5.52049e-36	55.51	59.56	63.36	38.54	41.33	39.34
CDR20291_2154	putative amino acid recemase CDS	putative amino acid recemase	221.81	1.149	0.145168	2.04966e-15	3.7	4.25	4.55	10.88	12.57	14.52
CDR20291_2162	putative protein export chaperone CDS	putative protein export chaperone	25344.3	-2.69885	0.0976377	2.26582e-167	694.25	810.81	922.13	175.94	166.13	154.04
CDR20291_2174	putative sodium:solute symporter CDS	putative sodium:solute symporter	11878.9	1.97516	0.0693807	2.80557e-177	69.15	72.85	78.78	372.43	390.94	408.13
CDR20291_2175	sugar phosphate aldolase CDS	sugar phosphate aldolase	152.373	1.21875	0.189501	7.16836e-11	2.55	3.22	2.98	6.66	10.64	11.02
CDR20291_2176	araD CDS	L-ribulose-5-phosphate 4-epimerase	77.669	1.17541	0.23973	4.22766e-07	1.55	1.37	1.27	3.44	5.32	4.77
CDR20291_2187	two-component sensor histidine kinase CDS	two-component sensor histidine kinase	1913.73	-1.39272	0.0785238	8.46665e-70	26.76	29.06	28.3	13.27	14.66	15.1
CDR20291_2188	two-component system response regulator CDS	two-component system response regulator	2566.54	-1.67872	0.108027	3.58672e-54	118.1	131.61	103.77	44.76	52.62	51.07
CDR20291_2191	putative pilin protein CDS	putative pilin protein	1280.38	1.04092	0.080846	1.52044e-37	31.54	36.88	37.7	94.09	100.48	100.32
CDR20291_2205	two-component response regulator CDS	two-component response regulator	7656.69	-5.02464	0.121561	0	449.23	500.45	381.85	16.05	17.97	21.39
CDR20291_2206	two-component sensor histidine kinase CDS	two-component sensor histidine kinase	6170.78	-4.05416	0.119063	5.524e-253	143.36	167.91	157.6	8.81	14.55	14.83
CDR20291_2214	gatC CDS	PTS system, galactitol-specific IIc component	7290.18	-1.49897	0.125314	6.58375e-33	162.96	178.01	191.93	57.54	94.98	101.21
CDR20291_2215	gatB CDS	PTS system, galactitol-specific IIb component	10121.7	-2.21651	0.416178	1.82605e-08	1207.61	1377.37	1263.88	156.77	447.04	436.02
CDR20291_2216	gatA CDS	PTS system, galactitol-specific IIa component	16379.8	-2.36121	0.608897	1.27325e-05	1263.33	1322.4	1259.43	87.54	391.92	389.19
CDR20291_2222	mtlR CDS	putative transcription antiterminator	3922.96	1.03626	0.0874604	4.50425e-32	22.21	24.17	29.11	69.71	69.61	69.18
CDR20291_2237	grdD CDS	glycine/sarcosine/betaine reductase complex component C alpha subunit	5734.04	-3.45982	0.0700039	0	173.65	190.84	213.21	21.85	24.24	24.36
CDR20291_2238	grdC CDS	glycine/sarcosine/betaine reductase complex component C beta subunit	5240.21	-3.30635	0.0812933	0	109.42	133.07	145.91	17.28	17.13	17.99
CDR20291_2239	grdB CDS	glycine reductase complex component B gamma subunit	12832.2	-1.20688	0.0784338	6.4611e-53	317.46	376.78	381.61	171.11	223	232.3
CDR20291_2240	grdA CDS	glycine/sarcosine/betaine reductase complex component A	3573.79	-2.2921	0.0730034	3.54942e-215	240.53	270.04	277.42	61.68	78.27	76.6
CDR20291_2241	grdE CDS	glycine reductase complex component B alpha and beta subunits	13175.2	-3.39939	0.0730502	0	355.83	405.13	415.96	42.42	51.69	56.2
CDR20291_2242	trxA2 CDS	thioredoxin	1227	-3.14836	0.101235	2.87243e-211	142.63	140.49	151.87	18.28	24.25	23.6
CDR20291_2243	trxB3 CDS	thioredoxin reductase	4551.87	-3.1555	0.0714659	0	161.56	189.08	193.2	23.7	28.32	30.04
CDR20291_2244	grdX CDS	putative glycine reductase complex component	1657.23	-2.50188	0.0847634	2.10201e-190	136.2	172.12	169.69	32.68	41.56	38.79
CDR20291_2257	nadC CDS	nicotinate-nucleotide pyrophosphorylase	3754.8	1.20899	0.0941917	2.03258e-37	53.74	51.24	68.89	169.97	187.36	186.8
CDR20291_2281	putative membrane protein precursor CDS	putative membrane protein precursor	19.2775	1.10767	0.444643	0.00376862	0.41	0.58	0.45	1.46	1.83	1.52
CDR20291_2292	putative cell wall hydrolase CDS	putative cell wall hydrolase	13395.8	-1.70283	0.0761607	5.84222e-110	329.43	386.79	366.64	147.25	148.92	148.81
CDR20291_2303	conserved hypothetical protein CDS	conserved hypothetical protein	5330.06	-1.33729	0.0883821	2.58991e-51	245.21	252.94	252.01	129.98	142.29	125.51
CDR20291_2315	putative aminotransferase CDS	putative aminotransferase	112.454	1.11751	0.192749	3.90505e-09	0.91	1.47	1.25	3.17	3.81	3.93
CDR20291_2353	dnaJ CDS	chaperone protein	23213.2	1.15517	0.086148	1.21079e-40	246.81	250.51	281.82	795.33	752.08	795.96
CDR20291_2362	spoIIP CDS	putative stage II sporulation protein P	200.592	1.1031	0.147508	6.09789e-14	2.29	2.75	2.74	7.33	7.4	8.1
CDR20291_2363	gpr CDS	germination protease	131.02	1.40531	0.184774	1.68493e-14	1.52	1.33	1.81	5.52	5.78	5.66
CDR20291_2364	conserved hypothetical protein CDS	conserved hypothetical protein	1959.84	1.72406	0.084389	3.59043e-92	23.91	23.42	25.92	104	112.2	111.62
CDR20291_2365	conserved hypothetical protein CDS	conserved hypothetical protein	1944.12	1.69719	0.076423	1.87064e-108	32.16	37.32	40.89	143.31	170.42	169.56
CDR20291_2366	rpsT CDS	30S ribosomal protein S20	26145.6	-1.16796	0.0734868	5.48232e-57	2576.17	2973.11	3006.96	1410.91	1849.31	1830.8
CDR20291_2371	metallo beta-lactamase superfamily lipoprotein CDS	metallo beta-lactamase superfamily lipoprotein	1480.9	1.00875	0.301546	0.000314155	19.04	26.22	25.36	39.59	85.71	83.1
CDR20291_2372	conserved hypothetical protein CDS	conserved hypothetical protein	3438.57	1.54495	0.0726078	1.16275e-99	47.98	54.2	53.46	194.89	210.35	206.66
CDR20291_2373	putative exported protein CDS	putative exported protein	13819.7	1.05722	0.088353	1.03484e-32	216.23	224.35	226.06	641.47	614.86	620.9
CDR20291_2391	hypothetical protein CDS	hypothetical protein	5355.38	-2.02092	0.121762	1.45345e-61	517.11	535.01	539.83	124.64	212.81	192.65
CDR20291_2395	cation-transporting ATPase CDS	cation-transporting ATPase	3436.63	1.89162	0.105829	2.90842e-71	10.63	12.28	11.58	45.2	60.22	69.75
CDR20291_2396	putative D-alanyl-D-alanine carboxypeptidase CDS	putative D-alanyl-D-alanine carboxypeptidase	2720.79	-2.57482	0.110421	1.30949e-119	153.84	163.18	132.3	30.23	36.11	35.43
CDR20291_2447	conserved hypothetical protein CDS	conserved hypothetical protein	2818.4	-1.15017	0.0826835	1.37336e-43	227.25	234.35	233.45	122.14	152.89	146.58
CDR20291_2449	conserved hypothetical protein CDS	conserved hypothetical protein	1777.73	1.05113	0.322622	0.000417251	33.55	56.38	56.2	87.91	165.07	190.37
CDR20291_2450	MerR-family transcriptional regulator CDS	MerR-family transcriptional regulator	2073.14	1.1471	0.0764297	2.15237e-50	30.44	38.89	37.03	95.17	111.53	111.6
CDR20291_2452	PTS system, IIa component CDS	PTS system, IIa component	510.223	-1.07283	0.134349	1.25708e-15	30.76	34.96	30.55	14.76	22.81	23.74
CDR20291_2467	rsmB CDS	ribosomal RNA small subunit methyltransferase	3017.71	-1.05482	0.0741344	1.86927e-45	58.21	63.92	71.6	40.06	41.51	43.11
CDR20291_2468	putative membrane-associated neutral zinc metallopeptidase CDS	putative membrane-associated neutral zinc metallopeptidase	18281.4	-2.05284	0.0678823	8.0258e-200	832.95	869.73	934.21	269.78	291.1	292.87
CDR20291_2469	putative membrane protein CDS	putative membrane protein	5966.94	-1.81551	0.0691146	3.74496e-151	234.96	259.26	283.07	94.8	98.52	102.48
CDR20291_2470	fmt CDS	methionyl-tRNA formyltransferase	9696.66	-1.49687	0.0812372	3.09185e-75	303.14	314.86	350.73	154.04	150.5	154.17
CDR20291_2471	def2 CDS	peptide deformylase 2	1891.31	-1.03316	0.0797498	5.41153e-38	111.67	115.93	135.49	73.83	80.16	83.5
CDR20291_2472	priA CDS	putative primosomal protein N'	7439.05	-1.8086	0.0819774	3.69847e-107	77.34	102.94	110.04	34.09	37.12	39.19
CDR20291_2480	putative antibiotic resistance ABC transporter, ATP-binding protein CDS	putative antibiotic resistance ABC transporter, ATP-binding protein	1396.26	1.20135	0.0850954	7.3769e-45	9.35	9.76	10.81	29.84	30.62	32.67
CDR20291_2481	uraA CDS	uracil permease	3011.65	1.63488	0.0700511	1.33926e-119	22.85	26.88	26.23	98.22	108.83	111.51
CDR20291_2482	pyrR CDS	PyrR bifunctional protein	1052.91	1.48293	0.111221	2.3719e-40	19.29	20.34	25.4	85.65	78.29	81.3
CDR20291_2485	putative oligosaccharide deacetylase CDS	putative oligosaccharide deacetylase	351.416	1.22595	0.132153	1.66061e-20	4.96	6.14	5.75	14.14	19.69	20.17
CDR20291_2486	putative general stress protein CDS	putative general stress protein	76.0856	1.07923	0.244789	4.83327e-06	1.72	2.53	1.98	4.96	5.64	7.92
CDR20291_2495	putative amino acid permease CDS	putative amino acid permease	20981.5	2.30418	0.089825	2.78217e-144	91.36	100.53	124.71	583.05	778.96	753.38
CDR20291_2496	probable peptidase CDS	probable peptidase	48879.5	1.11144	0.0740304	2.31071e-50	547.2	590.25	665.02	1489.42	1936.27	1853.75
CDR20291_2497	conserved hypothetical protein CDS	conserved hypothetical protein	5342.7	1.3555	0.0830178	2.05157e-59	72.35	74.97	75.15	254.42	258.4	257.66
CDR20291_2510	cinserved hypothetical protein CDS	cinserved hypothetical protein	38240.8	-1.04218	0.0800142	2.18295e-38	761.34	789.49	819.28	513.36	519.48	507.06
CDR20291_2511	conserved hypothetical protein CDS	conserved hypothetical protein	1684.45	-1.0448	0.106631	1.44448e-22	182.5	171.93	172.03	115.87	113.87	111.51
CDR20291_2514	putative uncharacterized protein CDS	putative uncharacterized protein	1645.07	1.70527	0.0791742	3.40737e-102	11.41	12.69	13.24	49.96	55.3	59.51
CDR20291_2515	amino acid permease family protein CDS	amino acid permease family protein	3373.14	1.60016	0.0675276	3.52274e-123	21.68	24.73	26.29	90.54	101.76	105.16
CDR20291_2516	cobalt dependent x-pro dipeptidase CDS	cobalt dependent x-pro dipeptidase	850.952	1.5304	0.0921852	2.00288e-61	7.4	8.15	8.48	29.99	31.54	32.37
CDR20291_2536	putative exported protein CDS	putative exported protein	1203.63	-1.06102	0.0963387	4.98367e-28	49.64	53.78	47.94	28.59	33.73	35.14
CDR20291_2537	putative exported protein CDS	putative exported protein	1113.12	-1.20849	0.0930123	2.52034e-38	41.96	50.52	47.64	27.3	26.52	26.97
CDR20291_2548	probable peptidase CDS	probable peptidase	1435.8	-1.00309	0.0811054	9.36332e-35	28.18	30.93	33.73	17.68	22.43	22.05
CDR20291_2549	probable peptidase CDS	probable peptidase	832.742	-1.2009	0.088039	5.11622e-42	17.29	19.06	21.56	10.15	11.83	11.7
CDR20291_2552	murE CDS	putative UDP-N-acetylmuramoylalanyl-D-glutamate--2,6-diaminopimela te ligase	4147.21	1.77252	0.0855062	8.59814e-95	23.25	27.12	30.79	112.59	141.2	120.35
CDR20291_2553	AraC-family transcriptional regulator CDS	AraC-family transcriptional regulator	2815.99	1.18496	0.0850344	1.00045e-43	31.41	41.51	42.44	100.26	124.96	129.34
CDR20291_2560	appA CDS	oligopeptide ABC transporter, substrate-binding protein	58938.2	1.20228	0.083765	3.07217e-46	392.46	455.94	561.69	1374.73	1518.79	1467.9
CDR20291_2561	appB CDS	oligopeptide ABC transporter, permease protein	8895.61	1.07533	0.0815521	2.69916e-39	102.31	127.21	146.41	311.9	383.11	373.43
CDR20291_2562	appC CDS	oligopeptide ABC transporter, permease protein	6285.59	1.10506	0.0876088	3.70058e-36	84.1	102.45	122.61	257.25	319.62	321.44
CDR20291_2583	asnA CDS	aspartate--ammonia ligase	2899.93	1.0619	0.125634	2.82129e-17	33.88	37.2	46.22	119.21	119.37	91.81
CDR20291_2587	putative membrane protein CDS	putative membrane protein	103.188	1.02716	0.195181	8.65145e-08	1.74	2.22	2.33	5.04	6.6	6.12
CDR20291_2592	putative permease CDS	putative permease	7736.94	1.27722	0.222831	4.3063e-09	53	59.97	95.28	197.85	258.3	243.81
CDR20291_2599	LysR-family transcriptional regulator CDS	LysR-family transcriptional regulator	2204.97	1.01054	0.0902468	7.65138e-29	29.91	36.42	37.81	76.58	103.97	104.55
CDR20291_2607	putative sortase B CDS	putative sortase B	299.929	-1.48495	0.195111	1.4082e-14	10.59	16.59	14.46	3.7	7.91	8.01
CDR20291_2609	putative membrane protein CDS	putative membrane protein	39192.5	-2.91267	0.11317	3.10466e-145	1043.52	1186.57	921.43	192.16	185.13	182.99
CDR20291_2610	two-component sensor histidine kinase CDS	two-component sensor histidine kinase	31687.1	-3.26799	0.092363	9.9588e-274	874.01	1027.81	835.53	117.68	132.77	131.39
CDR20291_2611	two-component response regulator CDS	two-component response regulator	31139.9	-3.28627	0.0944786	4.81317e-264	1650.77	1850.5	1575.56	231.51	235.45	232.05
CDR20291_2612	putative membrane protein CDS	putative membrane protein	32642.2	-3.15422	0.0799498	0	1116.67	1218.64	1119.52	166.59	178.23	176.81
CDR20291_2613	probable polysaccharide deacetylase CDS	probable polysaccharide deacetylase	11299.7	-2.81945	0.101236	6.50253e-170	611.3	597.31	588.69	118.42	111.35	111.75
CDR20291_2614	putative UDP-N-acetylglucosamine--N-acetylmuramyl-(pentapeptide) pyrophosphoryl-undecaprenol N-acetylglucosamine transferase CDS	putative UDP-N-acetylglucosamine--N-acetylmuramyl-(pentapeptide) pyrophosphoryl-undecaprenol N-acetylglucosamine transferase	27815.2	-2.89283	0.0870382	8.11428e-243	910	1036.38	880.89	158.49	174.49	175.23
CDR20291_2636	ubiB CDS	probable ubiquinone biosynthesis protein	3766.2	-1.20302	0.0772475	3.58672e-54	54.95	71.59	73.06	35.22	41.59	38.85
CDR20291_2639	agrD CDS	autoinducer prepeptide	88.7732	1.06292	0.215592	4.41285e-07	5.8	10.25	8.09	20.91	25.09	24.13
CDR20291_2641	conserved hypothetical protein CDS	conserved hypothetical protein	4329.95	-1.45356	0.0738248	1.31919e-85	84.78	95.2	99.24	38.47	49.52	49.12
CDR20291_2642	hypothetical protein CDS	hypothetical protein	3957.46	-2.4326	0.482599	7.28675e-08	202.49	226.68	210.91	20.22	74.51	50.96
CDR20291_2655	cell surface protein CDS	cell surface protein	68943.9	-1.39771	0.0603129	7.77161e-117	898.46	1047.88	1028.46	461.67	538.9	524.47
CDR20291_2657	capsular polysaccharide biosynthesis protein CDS	capsular polysaccharide biosynthesis protein	4584.4	1.03263	0.0705104	5.37932e-48	30.25	33.03	35.38	87.57	91.3	93.46
CDR20291_2658	putative capsular polysaccharide biosynthesis glycosyl transferase CDS	putative capsular polysaccharide biosynthesis glycosyl transferase	3098.49	1.19756	0.0830093	9.49294e-47	30.05	35.72	42.74	104.07	115.62	115.43
CDR20291_2659	rkpK CDS	putative UDP-glucose 6-dehydrogenase	5406.02	1.02556	0.0958694	1.67413e-26	49.22	55.48	64.5	162.61	149.95	150.67
CDR20291_2671	putative glycosyltransferase CDS	putative glycosyltransferase	13658.2	-1.04326	0.0896279	4.55133e-31	560.37	560.87	527.15	340.57	372.44	361.73
CDR20291_2672	cell surface protein CDS	cell surface protein	88205.2	-1.25155	0.0659198	4.96838e-81	1188.02	1376.63	1299.65	673.55	741.23	742.32
CDR20291_2676	cwp84 CDS	cell surface protein (putative cell surface-associated cysteine protease)	74930.7	-1.14299	0.0733008	2.78028e-54	855.07	928.95	902.85	523.31	567.14	541.32
CDR20291_2677	putative cell wall teichoic acid glycosylation protein CDS	putative cell wall teichoic acid glycosylation protein	84.3064	1.01658	0.225764	3.56968e-06	2.24	3.27	3.22	6.15	8.81	9.7
CDR20291_2681	secA2 CDS	preprotein translocase SecA subunit	13756.2	-1.0016	0.0703162	1.50078e-45	154.24	162.38	175.5	95.23	115.62	119.78
CDR20291_2683	surface surface protein CDS	surface surface protein	11449.8	-1.79813	0.0685847	1.5545e-150	217.45	247.86	237.88	84.7	90.67	96.25
CDR20291_2684	cell surface protein CDS	cell surface protein	4146.89	-1.08128	0.0761962	3.04907e-45	64.75	81.25	75.77	45.05	48.21	46.73
CDR20291_2685	cell surface protein CDS	cell surface protein	15463.3	1.31451	0.0685337	2.88234e-81	91.29	101.19	103.13	321.17	337.45	333.23
CDR20291_2686	putative exported protein CDS	putative exported protein	55424.6	1.35743	0.0598016	4.52655e-113	96.85	113.76	117.49	355.8	384.01	392.04
CDR20291_2698	conserved hypothetical protein CDS	conserved hypothetical protein	22.886	-1.28607	0.401025	0.000345441	2.27	2.11	2.07	0.74	1.09	1.35
CDR20291_2700	conserved hypothetical protein CDS	conserved hypothetical protein	366.802	1.22632	0.14538	2.59052e-17	2.8	3.91	2.79	8.04	11.36	11.2
CDR20291_2712	putative peptidase CDS	putative peptidase	56.0712	1.0745	0.281437	5.48323e-05	0.69	0.75	0.39	1.78	1.93	1.87
CDR20291_2722	putative collagen-binding protein CDS	putative collagen-binding protein	29879.7	-1.23291	0.0776469	2.98625e-56	258.05	298.2	340.35	143.12	185.83	182.35
CDR20291_2736	rbr CDS	rubrerythrin	2523.28	1.467	0.280833	5.58446e-08	36.91	50.51	51.2	109.15	211.91	228.42
CDR20291_2737	conserved hypothetical protein CDS	conserved hypothetical protein	2876.98	1.82783	0.0819815	2.38553e-109	37.28	41.21	49.51	192.28	202.74	217.28
CDR20291_2738	conserved hypothetical protein CDS	conserved hypothetical protein	8718.39	1.8771	0.0800714	1.12772e-120	96.42	101.63	106.05	499.63	487.43	520.56
CDR20291_2739	conserved hypothetical protein CDS	conserved hypothetical protein	4333.41	1.84738	0.0808006	3.23773e-115	45.39	47.26	50.65	225.6	224.15	248.38
CDR20291_2750	putative D-aminoacylase CDS	putative D-aminoacylase	137.146	1.12938	0.177291	1.16961e-10	1.05	1.09	1.18	3.24	3.1	3.69
CDR20291_2752	putative membrane protein CDS	putative membrane protein	53.2334	1.23334	0.274819	2.82087e-06	1.04	0.75	0.95	2.71	3.12	3.4
CDR20291_2753	putative dipeptidase CDS	putative dipeptidase	106.394	1.08361	0.194859	1.54561e-08	1.15	1.1	1.26	3.15	3.3	3.87
CDR20291_2761	putative uncharacterized protein CDS	putative uncharacterized protein	2385.98	-1.06824	0.0951207	4.55722e-29	106.01	116.37	110.04	73.01	70.17	68.28
CDR20291_2762	putative regulatory protease CDS	putative regulatory protease	10532.6	-1.54529	0.0953268	1.09078e-58	239.53	266.45	222.48	107.23	114.79	113
CDR20291_2763	tldD CDS	putative regulatory protease	7431.88	-1.66482	0.0946639	9.17561e-69	169.57	185.1	157.2	69.12	73.58	74.18
CDR20291_2780	licB CDS	PTS system, lichenan-specific IIb component	23306.4	-1.71505	0.0842394	1.69806e-91	2388.35	2483.36	2302.41	869.3	1046.53	1031.55
CDR20291_2781	GntR-family transcriptional regulator CDS	GntR-family transcriptional regulator	1963.61	-1.31324	0.0917311	3.78689e-46	81.04	85.93	82.46	37.85	46.38	50.97
CDR20291_2786	ABC transporter, substrate-binding protein CDS	ABC transporter, substrate-binding protein	54.7598	1.37932	0.276382	2.21994e-07	0.5	0.66	0.47	1.7	2.01	2.37
CDR20291_2796	hypothetical protein CDS	hypothetical protein	54.8427	-1.07941	0.25136	7.72188e-06	5.38	5.99	5.84	2.89	3.98	3.56
CDR20291_2807	hypothetical protein CDS	hypothetical protein	1665.81	-1.36445	0.101068	2.8084e-41	58.99	69.5	65.4	26.05	38.08	37.1
CDR20291_2828	conserved hypothetical protein CDS	conserved hypothetical protein	4732.38	-1.05711	0.0626175	3.25091e-63	190.99	222.78	228.9	126.92	142.11	145.06
CDR20291_2830	nrdE CDS	ribonucleoside-diphosphate reductase alpha chain	13285.5	-1.07383	0.0808419	7.19582e-40	158.25	192.58	190.54	116.34	113.65	112.36
CDR20291_2845	putative pyridine-nucleotide-disulfide oxidoreductase CDS	putative pyridine-nucleotide-disulfide oxidoreductase	29531	-2.32505	0.107374	1.92262e-103	769.26	781.39	663.48	193.57	209.5	191.37
CDR20291_2846	putative cytochrome C biogenesis protein CDS	putative cytochrome C biogenesis protein	6708.64	-1.72193	0.103898	2.56163e-61	166.74	189.45	148.5	63.98	70.71	70.87
CDR20291_2847	putative transcriptional regulator CDS	putative transcriptional regulator	950.836	-1.74041	0.119347	5.37932e-48	91.76	99.71	81.34	36.82	35.74	36.65
CDR20291_2858	hypothetical protein CDS	hypothetical protein	212.938	1.00602	0.14873	1.06921e-11	2.14	2.13	1.98	5.15	6.41	5.74
CDR20291_2859	hypothetical protein CDS	hypothetical protein	129.327	1.01401	0.181787	1.55527e-08	1.36	1.13	1.42	3.08	4.06	3.85
CDR20291_2867	putative aminotransferase CDS	putative aminotransferase	654.815	-1.17851	0.09817	5.51863e-33	13.32	16.71	14.92	8.1	9.2	9.22
CDR20291_2868	thioredoxin CDS	thioredoxin	8493.57	-2.22063	0.0949875	3.77382e-120	925.44	922.69	906.05	236.21	304.97	255.58
CDR20291_2871	proton-dependent oligopeptide transporter CDS	proton-dependent oligopeptide transporter	3402.76	1.90012	0.0815174	2.0731e-119	21.79	21.2	23.28	106.1	113.74	115.21
CDR20291_2872	putative regulatory protein CDS	putative regulatory protein	2982.25	-1.30866	0.0768148	1.72423e-64	163.3	184.21	176.46	82.06	102.96	99.46
CDR20291_2889	putative ABC transporter, permease protein CDS	putative ABC transporter, permease protein	704.14	-1.15505	0.09874	2.01453e-31	9.68	11.54	10.88	6.31	6.15	6.77
CDR20291_2898	xylA CDS	xylose isomerase	8115.81	1.04043	0.0817982	1.10996e-36	79.25	79.59	84.12	221.94	221.57	233.4
CDR20291_2904	PTS system, IIc component CDS	PTS system, IIc component	6176.71	1.28456	0.0668969	1.95373e-81	90.66	98.62	103.07	304.28	327.51	329.93
CDR20291_2905	glycosyl hydrolase CDS	glycosyl hydrolase	16345.4	1.28574	0.0654122	2.77449e-85	88.57	98.31	100.02	301.37	318.68	324.12
CDR20291_2913	agaY CDS	tagatose-1,6-bisphosphate aldolase	328.378	1.17064	0.12094	4.12162e-22	4.13	5.21	5.17	13.62	15.82	14.97
CDR20291_2914	tagT CDS	PTS system, IIabc component	555.868	1.41966	0.104469	7.97171e-42	3.04	3.6	3.23	10.74	12.42	12.69
CDR20291_2919	PTS system, IIa component CDS	PTS system, IIa component	53.5724	1.70284	0.287738	1.12762e-09	1.53	1.35	1.4	6.79	6.61	6.3
CDR20291_2929	treR CDS	GntR-family transcriptional regulator	239.443	-1.63492	0.141776	8.86425e-31	10.36	10.74	10.43	3.88	5.16	4.5
CDR20291_2968	ascB2 CDS	6-phospho-beta-glucosidase	1323.09	1.07303	0.0895081	7.89683e-33	12.39	11.81	13.04	33.27	36.66	36.57
CDR20291_2970	bglG2 CDS	transcription antiterminator	226.092	1.46882	0.149246	5.92259e-23	2.83	2.97	2.81	10.43	10.34	11.85
CDR20291_2971	PTS system, IIabc component CDS	PTS system, IIabc component	126.725	1.00326	0.186327	4.6351e-08	0.86	1.37	1.51	3.26	3.33	3.73
CDR20291_2975	AraC-family transcriptional regulator CDS	AraC-family transcriptional regulator	130.5	-1.34297	0.179024	3.58518e-14	4.56	3.97	4.74	2.04	2.39	2.5
CDR20291_2976	PTS system, IIa component CDS	PTS system, IIa component	67.39	-1.22127	0.229238	4.37051e-08	4.29	4.53	4.88	2.1	2.64	2.85
CDR20291_2977	transcription antiterminator CDS	transcription antiterminator	197.786	-1.24144	0.155228	9.37142e-16	2.52	3.48	3.33	1.32	1.93	1.95
CDR20291_2980	probable abc transporter permease protein y4fn CDS	probable abc transporter permease protein y4fn	5452.96	1.72696	0.0797417	2.20782e-103	27.73	29.75	36.28	131.77	146.72	140.02
CDR20291_2989	putative uncharacterized protein CDS	putative uncharacterized protein	798.286	-1.29169	0.127591	4.32463e-24	19.64	27.7	23.78	9.52	15.08	14.16
CDR20291_2996	putative uncharacterized protein CDS	putative uncharacterized protein	230.209	1.10754	0.156152	9.87122e-13	2.39	2.17	3.2	6.35	7.86	8.85
CDR20291_3023	putative transporter CDS	putative transporter	1391.18	1.10067	0.0944543	4.01381e-31	16.54	22.64	23.55	51.64	65.6	64.74
CDR20291_3025	gcn5-related n-acetyltransferase CDS	gcn5-related n-acetyltransferase	491.219	1.40836	0.115437	4.43396e-34	8.95	12.56	11.78	39.18	40.47	39.57
CDR20291_3033	xdhA3 CDS	xanthine dehydrogenase, molybdenum binding and iron-sulfur binding subunits	774.403	1.01182	0.0948028	2.14501e-26	3.98	4.15	4.42	11.04	11.36	11.93
CDR20291_3064	putative membrane protein CDS	putative membrane protein	1560.19	-1.34522	0.0991966	1.2914e-41	62.91	78.94	75.48	29.96	43.64	41.06
CDR20291_3067	MarR-family transcriptional regulator CDS	MarR-family transcriptional regulator	695.709	1.08328	0.0949712	6.71216e-30	17.34	20.93	20.62	54.03	57.12	57.53
CDR20291_3077	putative exported protein CDS	putative exported protein	2488.9	-1.98809	0.107134	1.85167e-76	102.61	116.42	91.86	31.45	37.76	36.23
CDR20291_3078	hslO CDS	chaperonin	7942.44	1.09901	0.079545	5.53886e-43	113.5	123.75	123.86	348.66	341.63	354.57
CDR20291_3079	putative methyltransferase CDS	putative methyltransferase	3879.35	1.47522	0.0723741	1.23015e-91	54.96	57.7	62.81	207.18	220.38	231.73
CDR20291_3091	hpt CDS	hypoxanthine phosphoribosyltransferase	426.557	1.46041	0.125102	2.19693e-31	6.54	9.1	10.86	30.75	34.12	33.57
CDR20291_3094	hypothetical protein CDS	hypothetical protein	442.524	-2.00047	0.119486	1.32429e-62	25.25	28.03	24.65	8.02	8.96	9.14
CDR20291_3096	putative membrane protein CDS	putative membrane protein	36746.6	-1.34458	0.0908708	3.26239e-49	1072.13	1187.61	1525.76	564.82	714.17	711.29
CDR20291_3097	prdF CDS	putative proline racemase	99375.8	-1.79282	0.0605646	1.77628e-191	2899.02	3235.26	3503.87	1106.54	1299.32	1332.5
CDR20291_3098	conserved hypothetical protein CDS	conserved hypothetical protein	45848.7	-2.22888	0.0642777	3.76833e-262	3062.94	3392.69	3375.74	883.98	952.3	984.2
CDR20291_3099	conserved hypothetical protein CDS	conserved hypothetical protein	20450	-2.17983	0.0886854	1.24308e-132	1491.49	1437.22	1558.93	443.31	431.81	453.34
CDR20291_3100	conserved hypothetical protein CDS	conserved hypothetical protein	48940.1	-2.20363	0.0689835	1.32545e-222	2070.06	2267.56	2322.8	628.26	640.32	671.07
CDR20291_3101	prdB CDS	proline reductase	155907	-2.2447	0.0614178	3.37919e-291	6842.7	7746.91	7712.92	1928.05	2139	2262.23
CDR20291_3102	hypothetical protein CDS	hypothetical protein	31437.1	-2.30642	0.0647423	1.4642e-276	3628.45	3910.79	3987.27	974.41	1062.22	1098.35
CDR20291_3103	prdA CDS	proline reductase subunit proprotein	226047	-2.22354	0.0701111	8.58443e-219	3883.24	4300.53	4242.34	1161.63	1192.97	1235.14
CDR20291_3105	prdC CDS	putative electron transfer protein	55153.9	-1.24851	0.0827014	4.43222e-51	1041.91	1212.93	1487.92	621.9	750.23	727.55
CDR20291_3107	sspB CDS	small acid-soluble spore protein B	82.9972	-1.41569	0.210191	7.38992e-12	10.35	12.36	11.76	5.42	5.53	5.95
CDR20291_3108	conserved hypothetical protein CDS	conserved hypothetical protein	8749.36	-1.41045	0.0884993	9.47103e-57	438.52	552.75	475.75	209.81	277.2	253.91
CDR20291_3117	putative membrane protein CDS	putative membrane protein	402.564	-1.02341	0.116992	2.27342e-18	13.07	13.12	13.5	8.54	8.33	9.17
CDR20291_3123	ABC transporter, ATP-binding protein CDS	ABC transporter, ATP-binding protein	87.5536	1.02767	0.210376	5.77719e-07	1.36	1.18	1.43	3.37	3.99	3.97
CDR20291_3136	putative phosphosugar isomerase CDS	putative phosphosugar isomerase	2628.26	-1.08941	0.0757514	2.10319e-46	64.32	68.86	80.39	41.26	47.34	45.75
CDR20291_3145	probable protease CDS	probable protease	176835	-8.54248	0.095551	0	6365.87	6513.76	7660.29	20.98	23.64	29.7
CDR20291_3153	putative membrane protein CDS	putative membrane protein	47.7341	-1.06617	0.272897	3.87172e-05	2.41	3.1	3.88	1.58	1.96	2.14
CDR20291_3158	putative membrane protein CDS	putative membrane protein	273.143	-1.50182	0.131045	2.17051e-30	12.01	12.98	12.8	5.05	6.03	6.76
CDR20291_3165	clpX CDS	ATP-dependent Clp protease ATP-binding subunit	124380	-1.13291	0.0792869	1.58989e-45	2775.36	2973.3	2816.55	1704.76	1785.91	1762.55
CDR20291_3166	clpP1 CDS	ATP-dependent Clp protease proteolytic subunit	34885.2	-1.07519	0.0912223	7.8688e-32	1679.35	1715.6	1681.78	1096.53	1047.86	1074.89
CDR20291_3167	tig CDS	trigger factor	102233	-1.12249	0.0687353	2.54898e-59	2035.6	2274.43	2247.32	1305.99	1371.4	1357.64
CDR20291_3168	putative phosphoesterase CDS	putative phosphoesterase	29834.9	-1.16983	0.067313	6.07231e-67	1686.36	1990.6	1853.93	1019.03	1151.98	1127.98
CDR20291_3171	putative D-isomer specific 2-hydroxyacid dehydrogenase CDS	putative D-isomer specific 2-hydroxyacid dehydrogenase	9544.42	-1.16971	0.0982894	1.57053e-32	303.09	305.98	272.09	166.52	185.39	174.03
CDR20291_3172	conserved hypothetical protein CDS	conserved hypothetical protein	4210.74	-1.57898	0.0953471	3.66247e-61	288.52	332.31	297.18	110.62	154.71	148.77
CDR20291_3190	conserved hypothetical protein CDS	conserved hypothetical protein	166.673	-2.02449	0.193908	1.01586e-25	10.09	10.69	8.38	2.2	3.93	3.4
CDR20291_3197	GntR-family transcriptional regulator CDS	GntR-family transcriptional regulator	321.207	-1.04055	0.116825	5.80042e-19	5.82	6.74	6.71	3.73	4.54	4.22
CDR20291_3233	uvrA CDS	excinuclease ABC subunit A	20919.1	-1.31485	0.0830523	5.59119e-56	218.4	232.6	211.03	108.61	123.54	126.15
CDR20291_3234	uvrB CDS	excinuclease ABC subunit B	19680.9	-1.65509	0.09548	6.85359e-67	304.05	351.04	284.12	119.37	137.82	144.02
CDR20291_3235	putative nucleotide pyrophosphatase CDS	putative nucleotide pyrophosphatase	874.157	1.61357	0.0913311	2.64507e-69	6.41	7.14	7.82	26.26	30.34	32.03
CDR20291_3236	ABC transporter, solute-binding protein CDS	ABC transporter, solute-binding protein	1303.79	1.79312	0.0838234	7.59347e-101	8.4	9.58	9.95	39.02	44.37	47.64
CDR20291_3237	ABC transporter, permease protein CDS	ABC transporter, permease protein	1227.16	1.59226	0.090597	1.22463e-68	14.14	15.09	15.16	51.77	63.46	66.8
CDR20291_3238	ABC transporter, permease protein CDS	ABC transporter, permease protein	2198.32	1.49025	0.0796116	1.27517e-77	26.15	29.11	29.58	91.76	116.21	115.26
CDR20291_3239	ABC transporter, ATP-binding protein CDS	ABC transporter, ATP-binding protein	2148.62	1.60668	0.0742422	3.99939e-103	19.63	21.86	21.67	78.4	91.32	90.62
CDR20291_3247	cbiG CDS	putative cobalamin biosynthesis protein	2248.74	-1.07106	0.0826604	5.07075e-38	49.91	58.8	66.26	36.23	36.29	38.37
CDR20291_3250	cbiE CDS	probable cobalt-precorrin-6y C(5)-methyltransferase	753.823	-1.10339	0.104282	5.01246e-26	28.62	38.46	42.98	20.44	23.3	24.24
CDR20291_3252	cbiC CDS	cobalt-precorrin-8x methylmutase	1248.34	-1.15937	0.0797489	1.97692e-47	52.19	58.65	64.66	32.94	35.5	36.61
CDR20291_3253	putative cobalamin biosynthesis kinase CDS	putative cobalamin biosynthesis kinase	464.726	-1.02053	0.11387	3.58772e-19	12.37	15.12	17.63	9.74	9.66	10.04
CDR20291_3254	cobD CDS	pthreonine-phosphate decarboxylase	504.252	-1.05733	0.115046	4.38692e-20	10.43	14.29	15.72	8.21	8.96	8.52
CDR20291_3257	cbiP CDS	cobyric acid synthase	2376.07	-1.27158	0.074925	5.39708e-64	42.54	46.42	52.34	24.79	26.2	27.33
CDR20291_3258	putative cobalamin biosynthesis phosphoglyceratemutase CDS	putative cobalamin biosynthesis phosphoglyceratemutase	1186.8	-1.46823	0.0910492	4.91726e-58	54.83	60.5	63.28	24.58	33.2	28.78
CDR20291_3264	putative peptidase CDS	putative peptidase	334.527	1.28955	0.127992	6.90378e-24	3.75	4.09	3.43	11.74	12.87	13.02
CDR20291_3265	PTS system, IIc component CDS	PTS system, IIc component	379.439	1.39893	0.122008	2.27491e-30	3.26	3.14	3.41	11.28	11.55	12.43
CDR20291_3266	PTS system, IIb component CDS	PTS system, IIb component	78.4611	1.58226	0.237397	1.11769e-11	2.73	2.05	2.28	8.96	10.4	10.54
CDR20291_3267	PTS system, IIa component CDS	PTS system, IIa component	35.7494	1.34365	0.340528	2.49337e-05	1.06	1.38	1.49	5.34	4.39	4.67
CDR20291_3268	celM CDS	endoglucanase	143.311	1.30174	0.177706	1.50129e-13	1.35	1.58	1.98	5.56	5.34	5.69
CDR20291_3270	agaY CDS	putative tagatose-1,6-bisphosphate aldolase	311.769	1.34156	0.134714	2.06056e-23	4.34	4.35	4.14	14.8	14.43	15.21
CDR20291_3273	lacC CDS	putative tagatose-6-phosphate kinase	503.537	1.24452	0.109943	1.37555e-29	6.48	7.2	6.34	19.26	22.85	22.58
CDR20291_3274	GntR-family transcriptional regulator CDS	GntR-family transcriptional regulator	1275.95	1.10601	0.108003	1.65997e-24	22.77	22.34	24.37	71.29	66.69	64.65
CDR20291_3277	putative exported protein CDS	putative exported protein	47.2882	-1.19954	0.272895	4.16377e-06	1.73	1.92	2.12	0.85	1.1	1.26
CDR20291_3279	putative regulatory protein CDS	putative regulatory protein	213.104	-1.47153	0.144742	2.31029e-24	5.56	5.52	6.22	2.53	3.11	2.65
CDR20291_3282	putative uncharacterized protein CDS	putative uncharacterized protein	93.3994	1.27949	0.213395	9.9316e-10	1.19	1.68	1.65	5.27	4.93	4.96
CDR20291_3283	putative uncharacterized protein CDS	putative uncharacterized protein	75.3122	1.07653	0.25901	1.41582e-05	2.21	1.12	2	5.02	4.91	6.26
CDR20291_3285	putative uncharacterized protein; flags: precursor CDS	putative uncharacterized protein; flags: precursor	1404.3	-1.23851	0.0949366	1.39372e-38	85.31	98.25	96.49	42.49	60.66	56.24
CDR20291_3289	leucine-rich repeat protein; flags: precursor CDS	leucine-rich repeat protein; flags: precursor	89.3507	-1.33249	0.201836	1.94043e-11	4.03	4.69	4.56	2.22	2.3	2.33
CDR20291_3319	putative zinc transporter precursor CDS	putative zinc transporter precursor	1441.89	-1.07655	0.0989016	1.93694e-27	60.03	59.33	60.89	38.79	37.55	37.9
CDR20291_3328	putative exopolyphosphatase CDS	putative exopolyphosphatase	755.984	-1.04359	0.0925017	2.74013e-29	21.88	23.21	24.5	13.41	16.6	15.23
CDR20291_3329	putative septum formation protein CDS	putative septum formation protein	809.445	-1.08598	0.0923028	1.07359e-31	76.26	84.38	82.38	44.18	55.99	53.42
CDR20291_3349	type IV pilus assembly protein CDS	type IV pilus assembly protein	8062.51	-1.36968	0.0891866	7.86769e-53	139.11	148.44	145.58	76.79	72.34	74.81
CDR20291_3350	pilin CDS	pilin	31931.1	-1.21683	0.0715058	2.28031e-64	1741.87	1751.29	1878.12	931.04	1087.83	1091.54
CDR20291_3374	putative deoxyribonuclease CDS	putative deoxyribonuclease	5659.8	-1.00165	0.0744384	7.39206e-41	194.27	208.63	212.84	134.28	139.45	137.99
CDR20291_3375	metG CDS	methionyl-tRNA synthetase	14829	-1.09053	0.0629873	1.99147e-66	205.05	220.16	229.58	125.59	142.51	145.28
CDR20291_3386	speA CDS	putative arginine decarboxylase	313.704	-1.00928	0.123784	3.49851e-16	5.5	6.6	6.73	3.84	3.85	4.73
CDR20291_3396	ftsH2 CDS	cell division protein	60587.5	-1.0467	0.0836025	1.27278e-35	852.94	860.96	853.35	544.77	562.46	559.27
CDR20291_3413	putative sodium:solute symporter CDS	putative sodium:solute symporter	324.834	1.14878	0.122961	9.90952e-21	2.72	3.08	3.14	8.61	9.55	8.8
CDR20291_3444	ferredoxin CDS	ferredoxin	25002.9	-1.27063	0.111176	3.42377e-30	4173.27	3790.68	3735.51	1742.76	2397.34	2413.33
CDR20291_3448	hypothetical protein CDS	hypothetical protein	734.482	-1.64821	0.108316	5.738e-52	111.2	110.78	126.66	39.42	54.17	55.87
CDR20291_3449	putative glyoxalase CDS	putative glyoxalase	7257.15	-1.92551	0.100425	1.95373e-81	644.57	613.28	630.3	183.84	257.86	230.01
CDR20291_3452	conserved hypothetical protein CDS	conserved hypothetical protein	3629.41	-1.24991	0.0777812	1.43166e-57	162.98	180.86	176.04	94.71	102.26	95.81
CDR20291_3461	chloramphenicol o-acetyltransferase CDS	chloramphenicol o-acetyltransferase	1219.43	-1.05963	0.0828975	4.91639e-37	45.87	57.74	57.93	30.1	36.71	36.82
CDR20291_3468	putative uncharacterized protein CDS	putative uncharacterized protein	9114.7	1.33315	0.0764864	2.01845e-67	120.18	125.99	131.55	421.26	423.43	441.4
CDR20291_3470	abc transporter, atp-binding protein CDS	abc transporter, atp-binding protein	3333.99	1.72096	0.0733673	8.56808e-121	32.77	35.04	38.32	150.58	159.78	161.77
CDR20291_3471	putative abc transporter, permease protein CDS	putative abc transporter, permease protein	2445.29	1.64287	0.0758847	3.50009e-103	34.9	36.67	38.3	138.41	159.88	166.76
CDR20291_3472	putative abc transporter, permease protein CDS	putative abc transporter, permease protein	2401.9	1.66109	0.0751815	2.17722e-107	32.58	33.8	37.66	134.43	153.42	157.55
CDR20291_3473	putative uncharacterized protein CDS	putative uncharacterized protein	2672.35	1.71798	0.081551	7.46818e-98	25.58	28.44	31.73	124.52	124.01	131.45
CDR20291_3510	putative metallo-beta-lactamase superfamily protein CDS	putative metallo-beta-lactamase superfamily protein	3346.89	-1.09466	0.0826909	1.22304e-39	109.86	124.11	125.88	76.23	75.15	73.38
CDR20291_3511	putative peptidase CDS	putative peptidase	167.192	1.0401	0.163808	1.5187e-10	1.39	1.94	1.5	4.15	4.99	4.49
CDR20291_3515	hypothetical protein CDS	hypothetical protein	116.239	-1.38451	0.19013	1.697e-13	9.59	11.73	13.24	5.54	4.95	6.83
CDR20291_3516	dnaB CDS	replicative DNA helicase	31488	-1.21953	0.0631733	2.53386e-82	642.09	730.57	712.78	371.84	420.99	409.44
CDR20291_3517	rplI CDS	50S ribosomal protein L9	9712.12	-1.09716	0.0741163	4.63674e-49	591.88	634.46	621.21	367.43	405.24	386.62
CDR20291_3525	conserved hypothetical protein CDS	conserved hypothetical protein	3677.8	-1.11268	0.0686603	1.99393e-58	527.8	579.59	593.84	327	373.33	355.34
CDR20291_3526	conserved hypothetical protein CDS	conserved hypothetical protein	2885.25	-1.12235	0.0769691	1.10367e-47	294.97	306.33	341.27	186.14	200.52	193.03
CDR20291_3527	conserved hypothetical protein CDS	conserved hypothetical protein	5444.09	-1.05584	0.0625606	3.56181e-63	223.11	248.47	259.7	142.72	163.39	166.29
CDR20291_3530	putative selenocysteine lyase CDS	putative selenocysteine lyase	11453.6	-1.01215	0.0662682	4.72577e-52	264.52	278.13	300.05	175.5	192.85	192.4

## Sheet: 3. GoI
Locus Tag	Name	product	baseMean	log2FoldChange	lfcSE	padj	No Mucus TPM A	No Mucus TPM B	No Mucus TPM C	Mucus TPM A	Mucus TPM B	Mucus TPM C	Why GoI?
CDR20291_0453	putative amidohydrolase CDS	putative amidohydrolase	1602.83	1.57393	0.0795726	2.09794e-86	11.23	13.87	13.52	47.32	55.35	52.57	Most Upregulated
CDR20291_0454	putative membrane protein CDS	putative membrane protein	398.274	1.88345	0.124662	2.83903e-51	6.42	7.86	8.3	31.6	41.44	40.27	Most Upregulated
CDR20291_0455	putative membrane protein CDS	putative membrane protein	428.843	3.77845	0.155953	1.46224e-128	1.22	1.42	1.64	24.72	26.62	28.15	Most Upregulated
CDR20291_0691	gutM CDS	glucitol operon activator protein	266.643	1.28284	0.156189	1.5288e-16	7.28	7.95	6.88	18.58	27.21	28.7	Enriched GSEA
CDR20291_0692	gutA CDS	PTS system, glucitol/sorbitol-specific IIc2 component	601.144	1.36658	0.103705	2.216e-39	10.58	12.77	14.26	37.83	45.81	47.82	Enriched GSEA
CDR20291_0693	srlE CDS	PTS system, glucitol/sorbitol-specific IIb component	1240.35	1.49807	0.116415	1.03986e-37	33.4	39.27	37.08	105.46	156.83	162.48	Enriched GSEA
CDR20291_0694	srlE' CDS	PTS system, glucitol/sorbitol-specific IIc component	3193.78	1.49319	0.0941315	3.08711e-56	51.65	68.09	65.88	189.98	252.81	266.12	Enriched GSEA
CDR20291_0695	srlB CDS	PTS system, glucitol/sorbitol-specific IIa component	2135.67	1.49336	0.1139	4.30256e-39	56.34	70.11	64.97	181.32	277.42	278.33	Enriched GSEA
CDR20291_0696	gutD CDS	sorbitol-6-phosphate 2-dehydrogenase	184.689	1.17632	0.162361	2.90767e-13	3.14	3.12	2.72	9.29	9.21	9.33	Enriched GSEA
CDR20291_2495	putative amino acid permease CDS	putative amino acid permease	20981.5	2.30418	0.089825	2.78217e-144	91.36	100.53	124.71	583.05	778.96	753.38	Most Upregulated

## Sheet: 4. Stickland
Locus Tag	Name	product	baseMean	log2FoldChange	lfcSE	padj	No Mucus TPM A	No Mucus TPM B	No Mucus TPM C	Mucus TPM A	Mucus TPM B	Mucus TPM C	Ref
CDR20291_3097	prdF CDS	putative proline racemase	99375.8	-1.79282	0.0605646	1.77628e-191	2899.02	3235.26	3503.87	1106.54	1299.32	1332.5	Bouillaut et al., 2012
CDR20291_3098	conserved hypothetical protein CDS	conserved hypothetical protein	45848.7	-2.22888	0.0642777	3.76833e-262	3062.94	3392.69	3375.74	883.98	952.3	984.2	Bouillaut et al., 2012
CDR20291_3099	conserved hypothetical protein CDS	conserved hypothetical protein	20450	-2.17983	0.0886854	1.24308e-132	1491.49	1437.22	1558.93	443.31	431.81	453.34	Bouillaut et al., 2012
CDR20291_3100	conserved hypothetical protein CDS	conserved hypothetical protein	48940.1	-2.20363	0.0689835	1.32545e-222	2070.06	2267.56	2322.8	628.26	640.32	671.07	Bouillaut et al., 2012
CDR20291_3101	prdB CDS	proline reductase	155907	-2.2447	0.0614178	3.37919e-291	6842.7	7746.91	7712.92	1928.05	2139	2262.23	Bouillaut et al., 2012
CDR20291_3103	prdA CDS	proline reductase subunit proprotein	226047	-2.22354	0.0701111	8.58443e-219	3883.24	4300.53	4242.34	1161.63	1192.97	1235.14	Bouillaut et al., 2012
CDR20291_3104	prdR CDS	sigma-54-dependent transcriptional activator	3580.45	-0.691288	0.0825406	1.00778e-16	47.52	53.16	54.96	35.16	46.6	47.88	Bouillaut et al., 2012
CDR20291_3105	prdC CDS	putative electron transfer protein	55153.9	-1.24851	0.0827014	4.43222e-51	1041.91	1212.93	1487.92	621.9	750.23	727.55	Bouillaut et al., 2012
CDR20291_2234	LysR-family regulatory protein CDS	LysR-family regulatory protein	1195.12	0.556227	0.102576	8.32274e-08	19.04	23.61	27.11	37.36	51.86	49.97	Bouillaut et al., 2012
CDR20291_2235	putative membrane protein CDS	putative membrane protein	336.542	0.421261	0.142844	0.00364316	8.41	11.26	10.37	13.28	21.23	20.63	Bouillaut et al., 2012
CDR20291_2236	putative Xaa-Pro dipeptidase CDS	putative Xaa-Pro dipeptidase	1308.39	0.25781	0.0848558	0.00336959	22.34	22.88	23.86	32.32	39.7	40.14	Bouillaut et al., 2012
CDR20291_2237	grdD CDS	glycine/sarcosine/betaine reductase complex component C alpha subunit	5734.04	-3.45982	0.0700039	0	173.65	190.84	213.21	21.85	24.24	24.36	Bouillaut et al., 2012
CDR20291_2238	grdC CDS	glycine/sarcosine/betaine reductase complex component C beta subunit	5240.21	-3.30635	0.0812933	0	109.42	133.07	145.91	17.28	17.13	17.99	Bouillaut et al., 2012
CDR20291_2239	grdB CDS	glycine reductase complex component B gamma subunit	12832.2	-1.20688	0.0784338	6.4611e-53	317.46	376.78	381.61	171.11	223	232.3	Bouillaut et al., 2012
CDR20291_2240	grdA CDS	glycine/sarcosine/betaine reductase complex component A	3573.79	-2.2921	0.0730034	3.54942e-215	240.53	270.04	277.42	61.68	78.27	76.6	Bouillaut et al., 2012
CDR20291_2241	grdE CDS	glycine reductase complex component B alpha and beta subunits	13175.2	-3.39939	0.0730502	0	355.83	405.13	415.96	42.42	51.69	56.2	Bouillaut et al., 2012
CDR20291_2242	trxA2 CDS	thioredoxin	1227	-3.14836	0.101235	2.87243e-211	142.63	140.49	151.87	18.28	24.25	23.6	Bouillaut et al., 2012
CDR20291_2243	trxB3 CDS	thioredoxin reductase	4551.87	-3.1555	0.0714659	0	161.56	189.08	193.2	23.7	28.32	30.04	Bouillaut et al., 2012
CDR20291_2244	grdX CDS	putative glycine reductase complex component	1657.23	-2.50188	0.0847634	2.10201e-190	136.2	172.12	169.69	32.68	41.56	38.79	Bouillaut et al., 2012

## Sheet: 5. WLP & GCS
Locus Tag	Name	product	baseMean	log2FoldChange	lfcSE	padj	No Mucus TPM A	No Mucus TPM B	No Mucus TPM C	Mucus TPM A	Mucus TPM B	Mucus TPM C	Ref
CDR20291_0111	ptb CDS	phosphate butyryltransferase	9165.6	-0.908071	0.0776668	3.30619e-31	258.74	289.81	270.35	167.78	207.9	211.9	Gencic & Grahame, 2020
CDR20291_0112	buk CDS	butyrate kinase	5830.28	-0.595921	0.0637114	2.19286e-20	126.61	139.35	142.95	111.82	124.38	127.14	Gencic & Grahame, 2020
CDR20291_0643	cooS CDS	putative bifunctional carbon monoxide dehydrogenase/acetyl-CoA synthase	36968.6	0.521816	0.0741117	4.17143e-12	303.73	328.35	360.32	540.44	678.54	713.43	Gencic & Grahame, 2020
CDR20291_0644	cooC CDS	putative carbon monoxide dehydrogenase accessory protein	9544.79	0.175665	0.0795012	0.0355654	223.56	224.17	274.32	322.14	384	396.69	Song et al., 2020
CDR20291_0645	fhs CDS	formate--tetrahydrofolate ligase	65111.1	0.0713597	0.0603385	0.275424	727.11	796.7	857.63	1055.21	1149.89	1162.15	Gencic & Grahame, 2020
CDR20291_0646	fchA CDS	methenyltetrahydrofolate cyclohydrolase	3251.18	0.142864	0.0958524	0.161295	92.11	97.79	117.13	157.55	142.44	154.81	Gencic & Grahame, 2020
CDR20291_0647	folD CDS	putative FolD bifunctional protein	5134.33	0.0834488	0.0783568	0.326806	109.51	116.25	133.41	167.97	166.74	176.58	Gencic & Grahame, 2020
CDR20291_0648	conserved hypothetical protein CDS	conserved hypothetical protein	6143.93	0.269632	0.0785195	0.000892206	163.85	164.73	189.07	272.56	277.65	291.75	Gencic & Grahame, 2020
CDR20291_0649	putative methylenetetrahydrofolate reductase CDS	putative methylenetetrahydrofolate reductase	5067.21	0.269756	0.0888343	0.00335244	98.73	104.76	123.86	180.34	168.88	181.35	Gencic & Grahame, 2020
CDR20291_0650	putative carbon monoxide dehydrogenase/acetyl-CoA synthase complex, dihydrolipoyl dehydrogenase subunit CDS	putative carbon monoxide dehydrogenase/acetyl-CoA synthase complex, dihydrolipoyl dehydrogenase subunit	8092.33	0.347187	0.0765612	9.26209e-06	94.68	106.13	122.55	180.64	181.99	190.62	Gencic & Grahame, 2020
CDR20291_0652	putative carbon monoxide dehydrogenase/acetyl-CoA synthase complex, small subunit CDS	putative carbon monoxide dehydrogenase/acetyl-CoA synthase complex, small subunit	8646.78	0.516479	0.100394	3.8052e-07	146.55	147.6	177.22	322.65	287.05	299.51	Gencic & Grahame, 2020
CDR20291_0653	putative carbon monoxide dehydrogenase/acetyl-CoA synthase complex, alpha subunit CDS	putative carbon monoxide dehydrogenase/acetyl-CoA synthase complex, alpha subunit	12711.5	0.852932	0.0684692	4.34288e-35	123.48	139.06	153.73	324.77	336.08	351.6	Gencic & Grahame, 2020
CDR20291_0654	putative carbon monoxide dehydrogenase/acetyl-CoA synthase complex, methyltransferase subunit CDS	putative carbon monoxide dehydrogenase/acetyl-CoA synthase complex, methyltransferase subunit	16984.5	0.575368	0.0643108	9.63622e-19	308.01	360.74	395.51	651.93	723.3	761.26	Gencic & Grahame, 2020
CDR20291_0655	putative carbon monoxide dehydrogenase/acetyl-CoA synthase complex, beta subunit CDS	putative carbon monoxide dehydrogenase/acetyl-CoA synthase complex, beta subunit	42316.6	0.459756	0.0687288	4.06377e-11	320.35	339.59	391.83	584.77	665.96	706	Gencic & Grahame, 2020
CDR20291_0656	gcvH CDS	putative glycine cleavage system H protein	7240.74	0.457906	0.0859829	1.63025e-07	340.56	315.14	351.47	576.54	634.96	670.33	Gencic & Grahame, 2020
CDR20291_0910	bcd2 CDS	butyryl-CoA dehydrogenase	22708.1	-0.248212	0.0665531	0.00030155	409.7	451.21	506.11	489.16	514.57	538.71	Gencic & Grahame, 2020
CDR20291_0911	etfB2 CDS	electron transfer flavoprotein beta-subunit	28404.3	-0.38578	0.0826026	5.01537e-06	748.05	807.84	991.86	738.62	925.84	952.4	Gencic & Grahame, 2020
CDR20291_0912	etfA2 CDS	electron transfer flavoprotein alpha-subunit	46614.9	-0.505032	0.0787114	2.24103e-10	1039.5	1076.97	1297.02	927.08	1112.88	1186.39	Gencic & Grahame, 2020
CDR20291_0913	crt2 CDS	3-hydroxybutyryl-CoA dehydratase	15590.7	-0.516447	0.104883	1.14203e-06	477.91	414.9	554.87	449.66	439.8	460.51	Gencic & Grahame, 2020
CDR20291_0914	hbd CDS	3-hydroxybutyryl-CoA dehydrogenase	29729.8	-0.448718	0.0880261	5.29545e-07	763.2	803.05	996.77	697.49	880.58	941.01	Gencic & Grahame, 2020
[truncated: 18 more rows]

## Sheet: 6. Transcriptional Control
Locus Tag	Name	product	baseMean	log2FoldChange	lfcSE	padj	No Mucus TPM A	No Mucus TPM B	No Mucus TPM C	Mucus TPM A	Mucus TPM B	Mucus TPM C
[truncated: 214 more rows]

[truncated: 3 more sheets: 7. TCS, 8. Biofilm, 9. CAZy]
